# Supplementary material for: Preparation, characterization and hydrogenation activity of multiply-reduced silicotungstic acid
Source: RSC Adv. 2026 Jul 3;16(34):33502–10. doi: 10.1039/d6ra02211a (PMC13329783; doi:10.1039/d6ra02211a)
Supplement: RA-016-D6RA02211A-s002 [file RA-016-D6RA02211A-s002.cif]

# Supplementary Information (SI) for RSC Advances.
# This journal is © The Royal Society of Chemistry 2026

####################################################################### 
# 
# This file contains crystal structure data downloaded from the 
# Cambridge Structural Database (CSD) hosted by the Cambridge 
# Crystallographic Data Centre (CCDC).
# 
# Full information about CCDC data access policies and citation 
# guidelines are available at http://www.ccdc.cam.ac.uk/access/V1 
# 
# Audit and citation data items may have been added by the CCDC. 
# Please retain this information to preserve the provenance of 
# this file and to allow appropriate attribution of the data. 
# 
#######################################################################

data_2025gu0060
_database_code_depnum_ccdc_archive 'CCDC 2500217'
loop_
_audit_author_name
_audit_author_address
'Sarah Dugmore'
;University of Glasgow
United Kingdom
;
_audit_update_record             
;
2025-11-04 deposited with the CCDC.	2026-06-04 downloaded from the CCDC.
;
# start Validation Reply Form
_vrf_PLAT306_2025gu0060          
;
PROBLEM: Isolated Oxygen Atom (H-atoms Missing ?) .......         O1 Check
RESPONSE: Water molecule bound to Potassium in a system with lots of heavy Tungsten atoms so
;
# Added during the CSD deposition process: Tuesday 04 November 2025 09:02 AM
# end Validation Reply Form

_audit_creation_date             2025-10-24
_audit_creation_method           
;
Olex2 1.5
(compiled 2025.07.13 svn.rb7424aed for OlexSys, GUI svn.r7314)
;
_shelx_SHELXL_version_number     2019/3
_chemical_name_common            ?
_chemical_name_systematic        ?
_chemical_formula_moiety         'K2.667 O44 Si W12, 0.333[]'
_chemical_formula_sum            'H5 K3 O44 Si W12'
_chemical_formula_weight         3060.63
_chemical_absolute_configuration ?
_chemical_melting_point          ?
_chemical_oxdiff_formula         W12O40SiCl
loop_
_atom_type_symbol
_atom_type_description
_atom_type_scat_dispersion_real
_atom_type_scat_dispersion_imag
_atom_type_scat_source
K K 0.2009 0.2494 'International Tables Vol C Tables 4.2.6.8 and 6.1.1.4'
O O 0.0106 0.0060 'International Tables Vol C Tables 4.2.6.8 and 6.1.1.4'
Si Si 0.0817 0.0704 'International Tables Vol C Tables 4.2.6.8 and 6.1.1.4'
W W -0.8490 6.8722 'International Tables Vol C Tables 4.2.6.8 and 6.1.1.4'
H H 0.0000 0.0000 'International Tables Vol C Tables 4.2.6.8 and 6.1.1.4'

_shelx_space_group_comment       
;
The symmetry employed for this shelxl refinement is uniquely defined
by the following loop, which should always be used as a source of
symmetry information in preference to the above space-group names.
They are only intended as comments.
;
_space_group_crystal_system      hexagonal
_space_group_IT_number           180
_space_group_name_H-M_alt        'P 62 2 2'
_space_group_name_Hall           'P 62 2c (0 0 1)'
loop_
_space_group_symop_operation_xyz
'x, y, z'
'-y, x-y, z+2/3'
'-x+y, -x, z+1/3'
'-x, -y, z'
'y, -x+y, z+2/3'
'x-y, x, z+1/3'
'y, x, -z+2/3'
'x-y, -y, -z'
'-x, -x+y, -z+1/3'
'-y, -x, -z+2/3'
'-x+y, y, -z'
'x, x-y, -z+1/3'

_cell_length_a                   18.9922(2)
_cell_length_b                   18.9922(2)
_cell_length_c                   12.51480(10)
_cell_angle_alpha                90
_cell_angle_beta                 90
_cell_angle_gamma                120
_cell_volume                     3909.35(9)
_cell_formula_units_Z            3
_cell_measurement_reflns_used    23746
_cell_measurement_temperature    150(2)
_cell_measurement_theta_max      37.4240
_cell_measurement_theta_min      2.6820
_shelx_estimated_absorpt_T_max   0.446
_shelx_estimated_absorpt_T_min   0.031
_exptl_absorpt_coefficient_mu    26.712
_exptl_absorpt_correction_T_max  1.00000
_exptl_absorpt_correction_T_min  0.34858
_exptl_absorpt_correction_type   multi-scan
_exptl_absorpt_process_details   
;
CrysAlisPro 1.171.43.90 (Rigaku Oxford Diffraction, 2023)
Empirical absorption correction using spherical harmonics,
implemented in SCALE3 ABSPACK scaling algorithm.
;
_exptl_absorpt_special_details   ?
_exptl_crystal_colour            'metallic dark blue'
_exptl_crystal_colour_lustre     metallic
_exptl_crystal_colour_modifier   dark
_exptl_crystal_colour_primary    blue
_exptl_crystal_density_diffrn    3.900
_exptl_crystal_density_meas      ?
_exptl_crystal_density_method    ?
_exptl_crystal_description       needle
_exptl_crystal_F_000             3948
_exptl_crystal_preparation       ?
_exptl_crystal_recrystallization_method ?
_exptl_crystal_size_max          0.425
_exptl_crystal_size_mid          0.083
_exptl_crystal_size_min          0.036
_exptl_transmission_factor_max   ?
_exptl_transmission_factor_min   ?
_diffrn_reflns_av_R_equivalents  0.0402
_diffrn_reflns_av_unetI/netI     0.0176
_diffrn_reflns_Laue_measured_fraction_full 0.996
_diffrn_reflns_Laue_measured_fraction_max 0.997
_diffrn_reflns_limit_h_max       25
_diffrn_reflns_limit_h_min       -24
_diffrn_reflns_limit_k_max       25
_diffrn_reflns_limit_k_min       -25
_diffrn_reflns_limit_l_max       16
_diffrn_reflns_limit_l_min       -15
_diffrn_reflns_number            36374
_diffrn_reflns_point_group_measured_fraction_full 0.998
_diffrn_reflns_point_group_measured_fraction_max 0.998
_diffrn_reflns_theta_full        25.242
_diffrn_reflns_theta_max         28.282
_diffrn_reflns_theta_min         2.477
_diffrn_ambient_environment      N~2~
_diffrn_ambient_temperature      150(2)
_diffrn_detector                 'Hybrid Pixel Array Detector'
_diffrn_detector_area_resol_mean 10.0000
_diffrn_detector_type            'HyPix-Arc 150'
_diffrn_measured_fraction_theta_full 0.996
_diffrn_measured_fraction_theta_max 0.997
_diffrn_measurement_details      
;
List of Runs (angles in degrees, time in seconds):

  # Type    Start    End  Width  t~exp~   \w     \q     \k     \f   Frames
#--------------------------------------------------------------------------
  1  \w      9.00  34.00   0.50    3.09    --   -0.16  71.00-112.57   50
  2  \w     -6.00  21.00   0.50    3.09    --   -0.16  96.00  25.36   54
  3  \w    -23.00  30.00   0.50    3.09    --   -0.16  19.00  60.00  106
  4  \w     -6.00  23.00   0.50    3.09    --   -0.16   0.00  30.00   58
  5  \w    -24.00  45.00   0.50    3.09    --   -0.16  19.00 -90.00  138
  6  \w    -12.00  27.00   0.50    3.09    --   -0.16 -19.00 -30.00   78
;
_diffrn_measurement_device       'four-circle diffractometer'
_diffrn_measurement_device_type  'XtaLAB Synergy R, HyPix-Arc 150'
_diffrn_measurement_method       '\w scans'
_diffrn_orient_matrix_type       
'CrysAlisPro convention (1999,Acta A55,543-557)'
_diffrn_orient_matrix_UB_11      0.0089873000
_diffrn_orient_matrix_UB_12      -0.0034462000
_diffrn_orient_matrix_UB_13      0.0541170000
_diffrn_orient_matrix_UB_21      0.0263024000
_diffrn_orient_matrix_UB_22      0.0426955000
_diffrn_orient_matrix_UB_23      0.0024667000
_diffrn_orient_matrix_UB_31      -0.0329645000
_diffrn_orient_matrix_UB_32      0.0049348000
_diffrn_orient_matrix_UB_33      0.0166982000
_diffrn_radiation_monochromator  mirror
_diffrn_radiation_probe          x-ray
_diffrn_radiation_type           'Mo K\a'
_diffrn_radiation_wavelength     0.71073
_diffrn_source                   'micro-focus sealed X-ray tube'
_diffrn_source_type              'Mova (Mo) X-ray Source'
_reflns_Friedel_coverage         0.697
_reflns_Friedel_fraction_full    1.000
_reflns_Friedel_fraction_max     1.000
_reflns_number_gt                3163
_reflns_number_total             3243
_reflns_special_details          
;
 Reflections were merged by SHELXL according to the crystal
 class for the calculation of statistics and refinement.
 
 Structure factors included contributions from the .fab file.
 
 _reflns_Friedel_fraction is defined as the number of unique
 Friedel pairs measured divided by the number that would be
 possible theoretically, ignoring centric projections and
 systematic absences.
;
_reflns_threshold_expression     'I > 2\s(I)'
_computing_cell_refinement       'CrysAlisPro 1.171.43.90 (Rigaku OD, 2023)'
_computing_data_collection       
'CrysAlisPro system (CCD 43.135a 64-bit (release 19-08-2024))'
_computing_data_reduction        'CrysAlisPro 1.171.43.90 (Rigaku OD, 2023)'
_computing_molecular_graphics    'Olex2 1.5 (Dolomanov et al., 2009)'
_computing_publication_material  'Olex2 1.5 (Dolomanov et al., 2009)'
_computing_structure_refinement  'SHELXL 2019/3 (Sheldrick, 2015)'
_computing_structure_solution    'SHELXT  (Sheldrick, 2015)'
_refine_diff_density_max         0.945
_refine_diff_density_min         -0.805
_refine_diff_density_rms         0.114
_refine_ls_abs_structure_details 
;
 Flack x determined using 1263 quotients [(I+)-(I-)]/[(I+)+(I-)]
 (Parsons, Flack and Wagner, Acta Cryst. B69 (2013) 249-259).
;
_refine_ls_abs_structure_Flack   -0.001(6)
_refine_ls_extinction_coef       .
_refine_ls_extinction_method     none
_refine_ls_goodness_of_fit_ref   1.033
_refine_ls_hydrogen_treatment    undef
_refine_ls_matrix_type           full
_refine_ls_number_parameters     140
_refine_ls_number_reflns         3243
_refine_ls_number_restraints     48
_refine_ls_R_factor_all          0.0148
_refine_ls_R_factor_gt           0.0140
_refine_ls_restrained_S_all      1.025
_refine_ls_shift/su_max          0.001
_refine_ls_shift/su_mean         0.000
_refine_ls_structure_factor_coef Fsqd
_refine_ls_weighting_details     
'w=1/[\s^2^(Fo^2^)+(0.0153P)^2^+4.0569P] where P=(Fo^2^+2Fc^2^)/3'
_refine_ls_weighting_scheme      calc
_refine_ls_wR_factor_gt          0.0307
_refine_ls_wR_factor_ref         0.0308
_refine_special_details          SQUEEZE
_olex2_refinement_description    
;
1. Uiso/Uaniso restraints and constraints
K1 \\sim K2: within 1.7A with sigma of 0.001 and sigma for terminal atoms of
0.002 within 1.7A
O1 \\sim O14 \\sim O9 \\sim O13 \\sim O12 \\sim O10: within 1.7A with sigma of
0.002 and sigma for terminal atoms of 0.004 within 1.7A
Uanis(K1) \\sim Ueq, Uanis(K2) \\sim Ueq: with sigma of 0.02 and sigma for
terminal atoms of 0.04
Uanis(O1) \\sim Ueq, Uanis(O14) \\sim Ueq, Uanis(O9) \\sim Ueq, Uanis(O13)
\\sim Ueq, Uanis(O12) \\sim Ueq, Uanis(O10) \\sim Ueq: with sigma of 0.02 and
sigma for terminal atoms of 0.04
2. Others
 Fixed Sof: K2(0.25)
;
_atom_sites_solution_hydrogens   .
_atom_sites_solution_primary     dual
_atom_sites_solution_secondary   ?
loop_
_atom_site_label
_atom_site_type_symbol
_atom_site_fract_x
_atom_site_fract_y
_atom_site_fract_z
_atom_site_U_iso_or_equiv
_atom_site_adp_type
_atom_site_occupancy
_atom_site_site_symmetry_order
_atom_site_calc_flag
_atom_site_refinement_flags_posn
_atom_site_refinement_flags_adp
_atom_site_refinement_flags_occupancy
_atom_site_disorder_assembly
_atom_site_disorder_group
W3 W 0.56940(2) 0.15188(2) 0.30163(2) 0.01502(5) Uani 1 1 d . . . . .
W7 W 0.62732(2) -0.00723(2) 0.29987(2) 0.01691(6) Uani 1 1 d . . . . .
W5 W 0.70723(2) 0.15174(2) 0.50842(2) 0.01543(5) Uani 1 1 d . . . . .
Si1 Si 0.500000 0.000000 0.500000 0.0119(6) Uani 1 4 d S T P . .
O9 O 0.6991(3) 0.0120(3) 0.2048(3) 0.0256(10) Uani 1 1 d . U . . .
O2 O 0.4797(2) 0.0573(2) 0.4248(3) 0.0131(8) Uani 1 1 d . . . . .
O8 O 0.5927(3) 0.0681(2) 0.2624(3) 0.0174(9) Uani 1 1 d . . . . .
O3 O 0.6476(2) 0.1788(2) 0.4099(3) 0.0152(8) Uani 1 1 d . . . . .
O14 O 0.6222(3) 0.2265(3) 0.2097(3) 0.0207(9) Uani 1 1 d . U . . .
O6 O 0.6891(2) 0.0669(2) 0.4109(3) 0.0168(8) Uani 1 1 d . . . . .
O11 O 0.7237(3) 0.0916(3) 0.6201(3) 0.0189(9) Uani 1 1 d . . . . .
O10 O 0.6829(2) 0.2062(2) 0.6198(3) 0.0173(8) Uani 1 1 d . U . . .
O13 O 0.4672(3) 0.0920(3) 0.2288(3) 0.0201(9) Uani 1 1 d . U . . .
O12 O 0.8055(3) 0.2227(3) 0.4816(3) 0.0216(9) Uani 1 1 d . U . . .
K1 K 0.62871(5) 0.25743(11) 0.000000 0.0169(3) Uani 1 2 d S TU P . .
K2 K 0.500000 0.000000 0.0555(4) 0.0459(12) Uani 0.5 2 d S TU P . .
O1 O 0.6522(3) 0.1217(3) 0.0152(4) 0.0325(12) Uani 1 1 d . U . . .

loop_
_atom_site_aniso_label
_atom_site_aniso_U_11
_atom_site_aniso_U_22
_atom_site_aniso_U_33
_atom_site_aniso_U_23
_atom_site_aniso_U_13
_atom_site_aniso_U_12
W3 0.01941(12) 0.00883(11) 0.01533(9) 0.00220(8) 0.00293(8) 0.00593(10)
W7 0.01885(13) 0.00993(11) 0.02084(10) -0.00076(8) 0.00607(9) 0.00635(10)
W5 0.01091(11) 0.00978(10) 0.02189(10) -0.00094(8) 0.00162(9) 0.00239(9)
Si1 0.0130(11) 0.0119(15) 0.0106(12) 0.000 0.000 0.0060(7)
O9 0.028(3) 0.016(2) 0.032(2) 0.0011(18) 0.0143(19) 0.011(2)
O2 0.011(2) 0.0093(19) 0.0152(17) 0.0015(15) 0.0012(14) 0.0027(17)
O8 0.025(2) 0.011(2) 0.0168(18) -0.0025(15) 0.0021(17) 0.0090(18)
O3 0.016(2) 0.008(2) 0.0204(18) 0.0003(15) 0.0035(16) 0.0046(17)
O14 0.025(2) 0.015(2) 0.0180(18) 0.0030(16) 0.0017(17) 0.0072(19)
O6 0.014(2) 0.011(2) 0.027(2) 0.0011(16) 0.0047(17) 0.0072(17)
O11 0.016(2) 0.013(2) 0.027(2) 0.0001(16) -0.0020(18) 0.0063(17)
O10 0.016(2) 0.010(2) 0.0212(19) 0.0024(16) 0.0029(16) 0.0034(18)
O13 0.028(2) 0.011(2) 0.0194(19) 0.0003(16) -0.0043(17) 0.0086(19)
O12 0.014(2) 0.014(2) 0.030(2) 0.0005(17) 0.0063(18) 0.0016(18)
K1 0.0168(6) 0.0191(9) 0.0155(7) 0.000 -0.0020(6) 0.0095(4)
K2 0.047(3) 0.033(3) 0.059(3) 0.000 0.000 0.020(3)
O1 0.040(3) 0.024(3) 0.035(3) -0.007(2) -0.010(2) 0.017(2)

_geom_special_details            
;
 All esds (except the esd in the dihedral angle between two l.s. planes)
 are estimated using the full covariance matrix.  The cell esds are taken
 into account individually in the estimation of esds in distances, angles
 and torsion angles; correlations between esds in cell parameters are only
 used when they are defined by crystal symmetry.  An approximate (isotropic)
 treatment of cell esds is used for estimating esds involving l.s. planes.
;
loop_
_geom_bond_atom_site_label_1
_geom_bond_atom_site_label_2
_geom_bond_distance
_geom_bond_site_symmetry_2
_geom_bond_publ_flag
W3 O2 2.334(4) . ?
W3 O8 1.917(4) . ?
W3 O3 1.883(4) . ?
W3 O14 1.708(4) . ?
W3 O10 1.924(4) 11_656 ?
W3 O13 1.920(4) . ?
W3 K1 3.7544(13) 3_665 ?
W3 K2 3.968(4) . ?
W7 O9 1.705(4) . ?
W7 O2 2.356(4) 4_655 ?
W7 O8 1.908(4) . ?
W7 O6 1.908(4) . ?
W7 O11 1.929(4) 8_556 ?
W7 O13 1.927(4) 4_655 ?
W7 K2 3.944(4) . ?
W5 O2 2.358(4) 11_656 ?
W5 O3 1.910(4) . ?
W5 O6 1.910(4) . ?
W5 O11 1.927(4) . ?
W5 O10 1.925(4) . ?
W5 O12 1.702(4) . ?
Si1 O2 1.624(4) 11_656 ?
Si1 O2 1.624(4) 4_655 ?
Si1 O2 1.624(4) 8_556 ?
Si1 O2 1.624(4) . ?
O8 K2 3.033(6) . ?
O14 K1 3.103(4) 3_665 ?
O14 K1 2.679(4) . ?
O10 K1 2.811(4) 2_655 ?
O13 K2 3.040(6) . ?
K1 K2 4.2907(19) . ?
K1 K2 4.2907(19) 8 ?
K1 O1 2.834(5) 11_655 ?
K1 O1 2.834(5) . ?
K2 K2 1.389(11) 8 ?
K2 O1 2.792(5) 11_655 ?
K2 O1 2.696(5) . ?
K2 O1 2.696(5) 4_655 ?
K2 O1 2.792(5) 8 ?

loop_
_geom_angle_atom_site_label_1
_geom_angle_atom_site_label_2
_geom_angle_atom_site_label_3
_geom_angle
_geom_angle_site_symmetry_1
_geom_angle_site_symmetry_3
_geom_angle_publ_flag
O2 W3 K1 118.89(10) . 3_665 ?
O2 W3 K2 95.97(11) . . ?
O8 W3 O2 84.99(16) . . ?
O8 W3 O10 158.78(17) . 11_656 ?
O8 W3 O13 88.38(19) . . ?
O8 W3 K1 152.00(13) . 3_665 ?
O8 W3 K2 47.79(13) . . ?
O3 W3 O2 84.64(15) . . ?
O3 W3 O8 86.07(18) . . ?
O3 W3 O10 89.74(17) . 11_656 ?
O3 W3 O13 158.37(17) . . ?
O3 W3 K1 82.21(12) . 3_665 ?
O3 W3 K2 133.33(12) . . ?
O14 W3 O2 169.65(18) . . ?
O14 W3 O8 103.46(19) . . ?
O14 W3 O3 101.71(19) . . ?
O14 W3 O10 97.76(19) . 11_656 ?
O14 W3 O13 99.92(19) . . ?
O14 W3 K1 54.86(14) . 3_665 ?
O14 W3 K2 85.65(14) . . ?
O10 W3 O2 73.91(16) 11_656 . ?
O10 W3 K1 46.77(12) 11_656 3_665 ?
O10 W3 K2 135.39(13) 11_656 . ?
O13 W3 O2 74.04(15) . . ?
O13 W3 O10 87.91(19) . 11_656 ?
O13 W3 K1 111.15(13) . 3_665 ?
O13 W3 K2 48.01(13) . . ?
K1 W3 K2 134.04(5) 3_665 . ?
O9 W7 O2 170.23(18) . 4_655 ?
O9 W7 O8 101.9(2) . . ?
O9 W7 O6 102.7(2) . . ?
O9 W7 O11 100.1(2) . 8_556 ?
O9 W7 O13 99.65(19) . 4_655 ?
O9 W7 K2 83.67(17) . . ?
O2 W7 K2 96.23(10) 4_655 . ?
O8 W7 O2 85.08(16) . 4_655 ?
O8 W7 O11 157.98(17) . 8_556 ?
O8 W7 O13 89.26(19) . 4_655 ?
O8 W7 K2 48.39(12) . . ?
O6 W7 O2 84.39(15) . 4_655 ?
O6 W7 O8 86.63(17) . . ?
O6 W7 O11 88.17(17) . 8_556 ?
O6 W7 O13 157.67(17) . 4_655 ?
O6 W7 K2 134.51(12) . . ?
O11 W7 O2 73.12(16) 8_556 4_655 ?
O11 W7 K2 135.67(12) 8_556 . ?
O13 W7 O2 73.39(15) 4_655 4_655 ?
O13 W7 O11 87.48(19) 4_655 8_556 ?
O13 W7 K2 48.72(13) 4_655 . ?
O3 W5 O2 84.23(15) . 11_656 ?
O3 W5 O6 86.19(17) . . ?
O3 W5 O11 157.13(17) . . ?
O3 W5 O10 89.37(17) . . ?
O6 W5 O2 84.57(15) . 11_656 ?
O6 W5 O11 88.72(18) . . ?
O6 W5 O10 157.75(17) . . ?
O11 W5 O2 73.09(16) . 11_656 ?
O10 W5 O2 73.30(15) . 11_656 ?
O10 W5 O11 86.94(18) . . ?
O12 W5 O2 170.62(17) . 11_656 ?
O12 W5 O3 102.86(19) . . ?
O12 W5 O6 101.87(19) . . ?
O12 W5 O11 100.0(2) . . ?
O12 W5 O10 100.37(19) . . ?
O2 Si1 O2 110.2(3) 11_656 4_655 ?
O2 Si1 O2 109.1(3) 4_655 8_556 ?
O2 Si1 O2 109.2(3) 11_656 8_556 ?
O2 Si1 O2 109.1(3) 11_656 . ?
O2 Si1 O2 110.2(3) 8_556 . ?
O2 Si1 O2 109.2(3) 4_655 . ?
W3 O2 W7 91.28(13) . 4_655 ?
W3 O2 W5 91.36(14) . 11_656 ?
W7 O2 W5 91.52(14) 4_655 11_656 ?
Si1 O2 W3 124.9(2) . . ?
Si1 O2 W7 124.1(2) . 4_655 ?
Si1 O2 W5 123.9(2) . 11_656 ?
W3 O8 K2 104.30(17) . . ?
W7 O8 W3 150.3(2) . . ?
W7 O8 K2 103.56(15) . . ?
W3 O3 W5 152.2(2) . . ?
W3 O14 K1 141.8(2) . . ?
W3 O14 K1 98.39(16) . 3_665 ?
K1 O14 K1 108.49(14) . 3_665 ?
W7 O6 W5 150.8(2) . . ?
W5 O11 W7 122.3(2) . 8_556 ?
W3 O10 W5 121.4(2) 11_656 . ?
W3 O10 K1 103.33(17) 11_656 2_655 ?
W5 O10 K1 132.78(18) . 2_655 ?
W3 O13 W7 121.3(2) . 4_655 ?
W3 O13 K2 103.99(18) . . ?
W7 O13 K2 102.81(16) 4_655 . ?
W3 K1 W3 90.93(4) 2_654 12 ?
W3 K1 K2 135.167(19) 12 8 ?
W3 K1 K2 132.45(3) 2_654 8 ?
W3 K1 K2 135.168(19) 2_654 . ?
W3 K1 K2 132.45(3) 12 . ?
O14 K1 W3 94.27(10) 11_655 2_654 ?
O14 K1 W3 82.24(9) 12 2_654 ?
O14 K1 W3 94.27(10) . 12 ?
O14 K1 W3 101.06(10) 11_655 12 ?
O14 K1 W3 26.75(7) 2_654 2_654 ?
O14 K1 W3 101.06(10) . 2_654 ?
O14 K1 W3 26.75(7) 12 12 ?
O14 K1 W3 82.24(9) 2_654 12 ?
O14 K1 O14 126.74(11) 11_655 12 ?
O14 K1 O14 71.34(14) 11_655 2_654 ?
O14 K1 O14 71.34(14) . 12 ?
O14 K1 O14 126.74(11) . 2_654 ?
O14 K1 O14 158.12(19) 11_655 . ?
O14 K1 O14 85.73(17) 12 2_654 ?
O14 K1 O10 78.69(13) 11_655 3_664 ?
O14 K1 O10 109.19(13) 11_655 10_665 ?
O14 K1 O10 78.68(13) . 10_665 ?
O14 K1 O10 109.19(13) . 3_664 ?
O14 K1 K2 143.51(10) 12 8 ?
O14 K1 K2 129.99(10) 2_654 8 ?
O14 K1 K2 143.51(10) 2_654 . ?
O14 K1 K2 88.35(12) 11_655 . ?
O14 K1 K2 129.99(10) 12 . ?
O14 K1 K2 88.35(12) . 8 ?
O14 K1 K2 69.77(12) . . ?
O14 K1 K2 69.77(12) 11_655 8 ?
O14 K1 O1 87.44(14) . 11_655 ?
O14 K1 O1 87.44(14) 11_655 . ?
O14 K1 O1 75.26(14) . . ?
O14 K1 O1 75.26(14) 11_655 11_655 ?
O10 K1 W3 112.16(10) 3_664 2_654 ?
O10 K1 W3 29.91(8) 10_665 2_654 ?
O10 K1 W3 29.91(8) 3_664 12 ?
O10 K1 W3 112.16(10) 10_665 12 ?
O10 K1 O14 54.92(11) 10_665 2_654 ?
O10 K1 O14 54.92(11) 3_664 12 ?
O10 K1 O14 93.61(12) 10_665 12 ?
O10 K1 O14 93.61(12) 3_664 2_654 ?
O10 K1 O10 139.14(18) 10_665 3_664 ?
O10 K1 K2 112.22(9) 3_664 . ?
O10 K1 K2 112.22(9) 10_665 8 ?
O10 K1 K2 108.10(9) 10_665 . ?
O10 K1 K2 108.10(9) 3_664 8 ?
O10 K1 O1 148.02(14) 10_665 11_655 ?
O10 K1 O1 72.65(13) 10_665 . ?
O10 K1 O1 148.02(14) 3_664 . ?
O10 K1 O1 72.65(13) 3_664 11_655 ?
K2 K1 K2 18.62(14) . 8 ?
O1 K1 W3 167.69(11) . 12 ?
O1 K1 W3 167.68(11) 11_655 2_654 ?
O1 K1 W3 97.36(11) 11_655 12 ?
O1 K1 W3 97.36(11) . 2_654 ?
O1 K1 O14 145.82(12) . 12 ?
O1 K1 O14 145.82(12) 11_655 2_654 ?
O1 K1 O14 109.13(13) . 2_654 ?
O1 K1 O14 109.13(13) 11_655 12 ?
O1 K1 K2 37.96(11) . . ?
O1 K1 K2 37.96(11) 11_655 8 ?
O1 K1 K2 39.95(10) 11_655 . ?
O1 K1 K2 39.95(10) . 8 ?
O1 K1 O1 76.0(2) 11_655 . ?
W7 K2 W3 50.15(6) 4_655 . ?
W7 K2 W3 55.71(6) . . ?
W7 K2 W7 78.29(10) 4_655 . ?
O8 K2 W3 63.78(12) 4_655 . ?
O8 K2 W3 27.91(8) . . ?
O8 K2 W7 28.05(8) 4_655 4_655 ?
O8 K2 W7 63.79(12) . 4_655 ?
O8 K2 W7 63.79(12) 4_655 . ?
O8 K2 W7 28.05(8) . . ?
O8 K2 O8 62.76(19) . 4_655 ?
O8 K2 O13 52.68(13) 4_655 . ?
O8 K2 O13 52.25(14) 4_655 4_655 ?
O8 K2 O13 52.25(14) . . ?
O8 K2 O13 52.68(13) . 4_655 ?
O13 K2 W3 28.00(9) . . ?
O13 K2 W3 76.99(13) 4_655 . ?
O13 K2 W7 76.83(13) . . ?
O13 K2 W7 28.46(8) . 4_655 ?
O13 K2 W7 28.46(8) 4_655 . ?
O13 K2 W7 76.83(13) 4_655 4_655 ?
O13 K2 O13 88.9(2) 4_655 . ?
K2 K2 W3 140.93(5) 8 . ?
K2 K2 W7 140.86(5) 8 4_655 ?
K2 K2 W7 140.85(5) 8 . ?
K2 K2 O8 148.62(10) 8 4_655 ?
K2 K2 O8 148.62(10) 8 . ?
K2 K2 O13 135.53(10) 8 4_655 ?
K2 K2 O13 135.53(10) 8 . ?
K2 K2 O1 71.53(15) 8 8 ?
K2 K2 O1 79.23(15) 8 . ?
K2 K2 O1 71.53(15) 8 11_655 ?
K2 K2 O1 79.23(15) 8 4_655 ?
O1 K2 W3 77.02(12) 11_655 . ?
O1 K2 W3 126.32(16) 4_655 . ?
O1 K2 W3 135.78(16) 8 . ?
O1 K2 W3 72.41(12) . . ?
O1 K2 W7 121.89(15) . 4_655 ?
O1 K2 W7 76.21(12) 4_655 4_655 ?
O1 K2 W7 131.23(14) 11_655 . ?
O1 K2 W7 76.21(12) . . ?
O1 K2 W7 80.36(12) 8 . ?
O1 K2 W7 131.23(14) 8 4_655 ?
O1 K2 W7 80.36(12) 11_655 4_655 ?
O1 K2 W7 121.89(15) 4_655 . ?
O1 K2 O8 132.1(2) 4_655 . ?
O1 K2 O8 132.1(2) . 4_655 ?
O1 K2 O8 103.53(15) 11_655 . ?
O1 K2 O8 69.46(14) 4_655 4_655 ?
O1 K2 O8 107.88(15) 8 . ?
O1 K2 O8 107.88(15) 11_655 4_655 ?
O1 K2 O8 69.46(14) . . ?
O1 K2 O8 103.53(15) 8 4_655 ?
O1 K2 O13 94.62(15) . . ?
O1 K2 O13 64.10(14) 11_655 . ?
O1 K2 O13 100.73(15) 4_655 . ?
O1 K2 O13 94.62(15) 4_655 4_655 ?
O1 K2 O13 152.8(2) 11_655 4_655 ?
O1 K2 O13 64.10(14) 8 4_655 ?
O1 K2 O13 152.8(2) 8 . ?
O1 K2 O13 100.73(15) . 4_655 ?
O1 K2 O1 94.2(2) . 8 ?
O1 K2 O1 94.2(2) 4_655 11_655 ?
O1 K2 O1 78.9(2) . 11_655 ?
O1 K2 O1 158.5(3) 4_655 . ?
O1 K2 O1 78.9(2) 4_655 8 ?
O1 K2 O1 143.1(3) 8 11_655 ?
K2 O1 K1 99.39(16) 8 . ?
K2 O1 K1 101.75(17) . . ?
K2 O1 K2 29.2(2) . 8 ?

loop_
_geom_torsion_atom_site_label_1
_geom_torsion_atom_site_label_2
_geom_torsion_atom_site_label_3
_geom_torsion_atom_site_label_4
_geom_torsion
_geom_torsion_site_symmetry_1
_geom_torsion_site_symmetry_2
_geom_torsion_site_symmetry_3
_geom_torsion_site_symmetry_4
_geom_torsion_publ_flag
O2 W3 O3 W5 57.6(5) . . . . ?
O2 W3 O14 K1 55.5(10) . . . 3_665 ?
O2 W3 O14 K1 -79.3(10) . . . . ?
O2 Si1 O2 W3 59.93(18) 11_656 . . . ?
O2 Si1 O2 W3 179.8(3) 8_556 . . . ?
O2 Si1 O2 W3 -60.50(18) 4_655 . . . ?
O2 Si1 O2 W7 -179.7(3) 11_656 . . 4_655 ?
O2 Si1 O2 W7 -59.92(17) 8_556 . . 4_655 ?
O2 Si1 O2 W7 59.83(18) 4_655 . . 4_655 ?
O2 Si1 O2 W5 -60.27(18) 11_656 . . 11_656 ?
O2 Si1 O2 W5 59.56(17) 8_556 . . 11_656 ?
O2 Si1 O2 W5 179.3(3) 4_655 . . 11_656 ?
O8 W3 O3 W5 -27.7(5) . . . . ?
O8 W3 O14 K1 -160.34(16) . . . 3_665 ?
O8 W3 O14 K1 64.8(4) . . . . ?
O3 W3 O14 K1 153.5(3) . . . . ?
O3 W3 O14 K1 -71.63(17) . . . 3_665 ?
O14 W3 O3 W5 -130.7(5) . . . . ?
O10 W3 O3 W5 131.5(5) 11_656 . . . ?
O10 W3 O14 K1 -115.1(4) 11_656 . . . ?
O10 W3 O14 K1 19.73(18) 11_656 . . 3_665 ?
O13 W3 O3 W5 47.8(8) . . . . ?
O13 W3 O14 K1 -25.9(4) . . . . ?
O13 W3 O14 K1 108.95(18) . . . 3_665 ?
K1 W3 O3 W5 177.8(5) 3_665 . . . ?
K1 W3 O14 K1 -134.8(4) 3_665 . . . ?
K2 W3 O3 W5 -35.6(6) . . . . ?
K2 W3 O14 K1 20.1(3) . . . . ?
K2 W3 O14 K1 154.97(12) . . . 3_665 ?_shelx_res_file
;
TITL 2025gu0060_a.res in P6(2)22
    2025gu0060.res
    created by SHELXL-2019/3 at 16:51:44 on 24-Oct-2025
REM Old TITL 2025GU0060 in P6(2)22
REM SHELXT solution in P6(2)22: R1 0.068, Rweak 0.021, Alpha 0.003
REM <I/s> 2.615 for 9 systematic absences, Orientation as input
REM Flack x = 0.047 ( 0.008 ) from 1048 Parsons' quotients
REM Formula found by SHELXT: O42 Si Cl6 W12
CELL 0.71073 18.9922 18.9922 12.5148 90 90 120
ZERR 3 0.0002 0.0002 0.0001 0 0 0
LATT -1
SYMM -Y,+X-Y,0.667+Z
SYMM +Y-X,-X,0.333+Z
SYMM -X,-Y,+Z
SYMM +Y,-X+Y,0.667+Z
SYMM -Y+X,+X,0.333+Z
SYMM +Y,+X,0.667-Z
SYMM -Y+X,-Y,-Z
SYMM -X,-X+Y,0.333-Z
SYMM -Y,-X,0.667-Z
SYMM +Y-X,+Y,-Z
SYMM +X,+X-Y,0.333-Z
SFAC K O Si W H
UNIT 9 132 3 36 15
ISOR 0.02 0.04 K1 K2
ISOR 0.02 0.04 O1 O14 O9 O13 O12 O10
SIMU 0.001 0.002 1.7 K1 K2
SIMU 0.002 0.004 1.7 O1 O14 O9 O13 O12 O10

L.S. 20 0 0
PLAN  5
SIZE 0.036 0.083 0.425
TEMP -154
CONF
list 4
MORE -1
ABIN
fmap 2 53
acta
OMIT -2 6 0
OMIT 0 3 0
REM <olex2.extras>
REM <HklSrc "%.\\2025GU0060_sq.hkl">
REM </olex2.extras>

WGHT    0.015300    4.056900
FVAR       0.09805
W3    4    0.569398    0.151883    0.301632    11.00000    0.01941    0.00883 =
         0.01533    0.00220    0.00293    0.00593
W7    4    0.627323   -0.007227    0.299873    11.00000    0.01885    0.00993 =
         0.02084   -0.00076    0.00607    0.00635
W5    4    0.707228    0.151736    0.508418    11.00000    0.01091    0.00978 =
         0.02189   -0.00094    0.00162    0.00239
SI1   3    0.500000    0.000000    0.500000    10.25000    0.01298    0.01192 =
         0.01058    0.00000    0.00000    0.00596
O9    2    0.699084    0.012003    0.204814    11.00000    0.02838    0.01634 =
         0.03185    0.00108    0.01426    0.01110
O2    2    0.479714    0.057284    0.424844    11.00000    0.01136    0.00929 =
         0.01520    0.00153    0.00118    0.00269
O8    2    0.592688    0.068081    0.262400    11.00000    0.02469    0.01083 =
         0.01681   -0.00254    0.00209    0.00900
O3    2    0.647629    0.178804    0.409902    11.00000    0.01573    0.00767 =
         0.02039    0.00032    0.00353    0.00457
O14   2    0.622239    0.226516    0.209701    11.00000    0.02521    0.01517 =
         0.01801    0.00298    0.00172    0.00721
O6    2    0.689101    0.066902    0.410939    11.00000    0.01383    0.01101 =
         0.02700    0.00113    0.00471    0.00725
O11   2    0.723659    0.091596    0.620138    11.00000    0.01583    0.01271 =
         0.02713    0.00013   -0.00203    0.00630
O10   2    0.682914    0.206237    0.619829    11.00000    0.01599    0.01034 =
         0.02122    0.00241    0.00289    0.00335
O13   2    0.467171    0.092033    0.228808    11.00000    0.02807    0.01119 =
         0.01942    0.00026   -0.00429    0.00857
O12   2    0.805499    0.222689    0.481604    11.00000    0.01425    0.01376 =
         0.02960    0.00045    0.00629    0.00162
K1    1    0.628715    0.257430    0.000000    10.50000    0.01683    0.01909 =
         0.01552    0.00000   -0.00203    0.00954
K2    1    0.500000    0.000000    0.055479    10.25000    0.04651    0.03307 =
         0.05860    0.00000    0.00000    0.02019
O1    2    0.652171    0.121687    0.015223    11.00000    0.04002    0.02420 =
         0.03488   -0.00673   -0.01029    0.01721
HKLF 4


REM  2025gu0060_a.res in P6(2)22
REM wR2 = 0.0308, GooF = S = 1.033, Restrained GooF = 1.025 for all data
REM R1 = 0.0140 for 3163 Fo > 4sig(Fo) and 0.0148 for all 3243 data
REM 140 parameters refined using 48 restraints

END

WGHT      0.0153      4.0563

REM Highest difference peak  0.945,  deepest hole -0.805,  1-sigma level  0.114
Q1    1   0.7081  0.1509  0.5736  11.00000  0.05    0.95
Q2    1   0.5719  0.1525  0.2330  11.00000  0.05    0.81
Q3    1   0.5773  0.1582  0.3722  11.00000  0.05    0.75
Q4    1   0.6283 -0.0087  0.3707  11.00000  0.05    0.70
Q5    1   0.7096  0.1508  0.4391  11.00000  0.05    0.68
;
'' '' '' '' '' '' '' '' ''
_shelx_res_checksum              99285
_shelx_fab_file                  
;
    0    2    0    -40.11      0.21
   -1    3    0    -39.00      0.37
   -2    4    0     37.38     -0.10
   -1    4    0     -5.53      0.14
    0    4    0    -10.26     -0.11
   -2    5    0     30.28      0.00
   -1    5    0     19.21      0.18
    0    5    0     43.66     -0.27
   -3    6    0     22.77      0.01
   -1    6    0     21.30     -0.02
    0    6    0     23.17     -0.16
   -3    7    0     15.38      0.15
   -2    7    0     -6.62      0.05
   -1    7    0     -5.50      0.11
    0    7    0     -4.78      0.27
   -4    8    0      8.84      0.05
   -3    8    0     -6.89     -0.15
   -2    8    0    -15.77      0.03
   -1    8    0     -0.24      0.35
    0    8    0     20.16      0.03
   -4    9    0      4.26     -0.27
   -3    9    0     -8.95     -0.18
   -2    9    0     -1.12      0.17
   -1    9    0     20.84      0.08
    0    9    0     31.68     -0.40
   -5   10    0     25.81     -0.19
   -4   10    0     16.20     -0.11
   -3   10    0      2.83      0.08
   -2   10    0     -0.88      0.16
   -1   10    0      7.54     -0.07
    0   10    0      7.29     -0.06
   -5   11    0     26.56      0.12
   -4   11    0     16.40      0.10
   -3   11    0     -1.36      0.06
   -2   11    0    -11.88      0.05
   -1   11    0     -6.63      0.13
    0   11    0     -7.34      0.29
   -6   12    0      2.38      0.27
   -5   12    0      4.52      0.13
   -4   12    0      3.61     -0.12
   -3   12    0     -3.17     -0.10
   -2   12    0     -1.75      0.01
   -1   12    0     -3.76      0.14
    0   12    0    -12.42      0.04
   -6   13    0    -17.98      0.12
   -5   13    0     -6.28     -0.12
   -4   13    0     -0.42     -0.20
   -3   13    0      3.82     -0.02
   -2   13    0      7.04      0.05
   -1   13    0     -5.66     -0.11
    0   13    0    -10.50     -0.36
   -7   14    0    -18.96     -0.02
   -6   14    0     -9.42     -0.01
   -5   14    0      1.42     -0.09
   -4   14    0      1.58      0.04
   -3   14    0      3.39      0.08
   -2   14    0     -1.43     -0.01
   -1   14    0     -4.90     -0.12
    0   14    0      6.53     -0.13
   -7   15    0     -3.13      0.01
   -6   15    0      7.93      0.02
   -5   15    0      7.78      0.06
   -4   15    0      2.91      0.04
   -3   15    0     -1.22     -0.07
   -2   15    0     -6.53      0.07
   -1   15    0      5.49      0.19
    0   15    0     13.87      0.12
   -8   16    0      3.07      0.00
   -7   16    0      6.93      0.07
   -6   16    0      7.19      0.00
   -5   16    0      3.14     -0.03
   -4   16    0      4.74     -0.10
   -3   16    0     -0.57     -0.03
   -2   16    0     -2.26      0.11
   -1   16    0      4.38     -0.02
    0   16    0     -0.71     -0.12
   -8   17    0      2.61      0.05
   -7   17    0      0.35      0.01
   -6   17    0     -5.26     -0.09
   -5   17    0     -0.84     -0.07
   -4   17    0      3.23     -0.10
   -3   17    0     -2.67     -0.06
   -2   17    0      0.04     -0.12
   -1   17    0     -1.15     -0.28
    0   17    0     -5.43     -0.21
   -9   18    0     -2.17     -0.06
   -8   18    0     -0.60      0.03
   -7   18    0     -3.21      0.00
   -6   18    0     -6.37     -0.02
   -5   18    0     -2.79     -0.10
   -4   18    0     -4.25     -0.10
   -3   18    0     -1.27     -0.02
   -2   18    0      3.97     -0.11
   -1   18    0     -2.51     -0.13
    0   18    0     -5.48      0.02
   -9   19    0     -0.28     -0.06
   -8   19    0      4.75      0.12
   -7   19    0      1.64      0.13
   -6   19    0     -1.65      0.01
   -5   19    0     -1.70      0.01
   -4   19    0     -0.66      0.14
   -3   19    0      3.81      0.04
   -2   19    0     -3.16     -0.16
   -1   19    0     -8.44      0.06
    0   19    0     -4.04      0.33
  -10   20    0      2.03     -0.11
   -9   20    0      4.64      0.03
   -8   20    0      5.18      0.16
   -7   20    0      3.05      0.12
   -6   20    0      4.59      0.07
   -5   20    0      3.59      0.15
   -4   20    0      2.80      0.09
   -3   20    0     -1.84     -0.20
   -2   20    0     -9.29     -0.26
   -1   20    0     -3.38      0.10
    0   20    0      3.79      0.18
  -10   21    0     -2.20     -0.02
   -9   21    0      0.25     -0.08
   -8   21    0      1.37     -0.01
   -7   21    0      3.67     -0.07
   -6   21    0      3.98     -0.09
   -5   21    0      0.77     -0.05
   -4   21    0      0.34     -0.14
   -3   21    0     -3.01     -0.29
   -2   21    0     -2.45     -0.23
   -1   21    0      3.07     -0.14
    0   21    0      4.61     -0.40
  -11   22    0    -11.70      0.17
  -10   22    0     -7.68     -0.25
   -9   22    0     -1.85     -0.22
   -8   22    0     -0.25     -0.17
   -7   22    0     -0.14     -0.21
   -6   22    0     -1.08     -0.13
   -5   22    0     -0.11     -0.04
   -4   22    0      0.07     -0.10
   -3   22    0     -2.19     -0.21
   -2   22    0     -1.47     -0.23
   -1   22    0      0.22     -0.28
  -11   23    0     -7.38     -0.25
  -10   23    0     -4.25     -0.28
   -9   23    0     -2.17     -0.06
   -8   23    0     -1.66      0.02
   -7   23    0     -0.32      0.00
   -6   23    0      0.31      0.06
   -5   23    0     -0.25      0.10
   -4   23    0     -3.22      0.01
   -3   23    0     -4.77     -0.12
  -12   24    0      1.56     -0.06
  -11   24    0      0.64     -0.18
  -10   24    0     -0.07      0.04
   -9   24    0      0.11      0.22
   -8   24    0      0.96      0.14
   -7   24    0      0.60      0.04
   -6   24    0     -0.68      0.07
  -12   25    0      2.36      0.06
  -11   25    0      3.46      0.06
  -10   25    0      4.01      0.14
   -1    2    1     19.69     36.65
    0    2    1     12.45      0.06
   -1    3    1     -8.23    -17.03
    0    3    1    -18.31      0.32
   -1    4    1     15.29    -35.97
   -2    4    1     -5.39    -14.41
    0    4    1     15.98     -0.05
   -1    5    1     26.86     -9.23
   -2    5    1     38.83     15.56
    0    5    1      1.64     -0.08
   -1    6    1    -10.94     18.48
   -2    6    1     16.90     17.50
   -3    6    1     19.65     35.27
    0    6    1    -19.22      0.06
   -1    7    1    -17.75     19.32
   -2    7    1    -11.21      6.13
   -3    7    1      2.27     -3.73
    0    7    1    -11.97     -0.09
   -1    8    1     -9.56      3.06
   -2    8    1     -5.34     -0.44
   -3    8    1      6.25    -15.44
   -4    8    1     -4.03     -7.75
    0    8    1     -9.04     -0.04
   -1    9    1     -6.18     -2.33
   -2    9    1     -1.93      3.42
   -3    9    1     13.43     -4.67
   -4    9    1     13.08     -5.01
    0    9    1     -1.16     -0.05
   -1   10    1      5.62      2.56
   -2   10    1     -0.25     11.40
   -3   10    1      5.51     12.37
   -4   10    1     13.31     -3.30
   -5   10    1     -1.71     -2.13
    0   10    1     11.86     -0.03
   -1   11    1      9.75      3.21
   -2   11    1      4.23      3.96
   -3   11    1     -1.15     12.34
   -4   11    1      2.00      5.02
   -5   11    1      0.24     -8.38
    0   11    1      8.03      0.13
   -1   12    1      1.92     -0.19
   -2   12    1      0.81     -7.87
   -3   12    1     -4.38     -6.72
   -4   12    1     -5.08      3.44
   -5   12    1     -0.54     -0.59
   -6   12    1     -2.58     -4.16
    0   12    1     -0.33      0.06
   -1   13    1     -0.80     -3.83
   -2   13    1     -1.90     -5.80
   -3   13    1     -4.49    -11.62
   -4   13    1     -4.52     -3.35
   -5   13    1      1.01      3.00
   -6   13    1      2.10     -0.69
    0   13    1     -0.19      0.05
   -1   14    1      1.06     -4.07
   -2   14    1      1.01      1.20
   -3   14    1     -0.16      1.08
   -4   14    1      1.26     -0.99
   -5   14    1      5.68      4.15
   -6   14    1      6.36      0.42
   -7   14    1     -1.40     -1.87
    0   14    1     -0.86     -0.06
   -1   15    1     -1.68      0.57
   -2   15    1      1.29      2.60
   -3   15    1      3.10      7.93
   -4   15    1      4.45      1.89
   -5   15    1      6.40      1.30
   -6   15    1      6.50      3.45
   -7   15    1      1.50     -1.47
    0   15    1     -3.15     -0.11
   -1   16    1      0.07      3.32
   -2   16    1     -0.16     -0.38
   -3   16    1      0.48      2.25
   -4   16    1      1.46      1.67
   -5   16    1      1.75     -4.00
   -6   16    1      1.55      0.77
   -7   16    1      0.59      2.38
   -8   16    1     -0.40     -0.13
    0   16    1      0.79     -0.05
   -1   17    1      1.50      0.28
   -2   17    1      3.25     -2.46
   -3   17    1      1.97     -5.24
   -4   17    1     -1.38      0.39
   -5   17    1     -4.66     -1.95
   -6   17    1     -3.24     -2.95
   -7   17    1      0.43      0.76
   -8   17    1      0.48     -0.91
    0   17    1      0.13      0.10
   -1   18    1     -0.77     -2.15
   -2   18    1     -0.62     -0.93
   -3   18    1      3.14     -4.21
   -4   18    1      3.76     -1.71
   -5   18    1     -2.13      1.85
   -6   18    1     -5.78     -1.84
   -7   18    1     -0.38     -1.31
   -8   18    1      3.19     -1.96
   -9   18    1     -0.88     -2.51
    0   18    1      3.57      0.15
   -1   19    1      2.74     -0.12
   -2   19    1     -2.30      1.74
   -3   19    1     -1.69      2.03
   -4   19    1      2.29     -1.81
   -5   19    1      3.92     -0.10
   -6   19    1      0.04     -1.30
   -7   19    1     -0.76     -1.21
   -8   19    1      1.50      1.02
   -9   19    1      0.25     -1.25
    0   19    1      5.67      0.07
   -1   20    1     -0.03      1.27
   -2   20    1     -2.05      0.95
   -3   20    1     -1.51      3.16
   -4   20    1     -0.38      1.02
   -5   20    1      1.92     -1.82
   -6   20    1      2.51     -2.50
   -7   20    1      1.22     -2.10
   -8   20    1      0.96      3.12
   -9   20    1     -0.38      2.82
  -10   20    1     -0.73     -0.79
    0   20    1     -0.05      0.06
   -1   21    1     -3.41      0.08
   -2   21    1     -5.14     -1.57
   -3   21    1     -3.28     -2.16
   -4   21    1      0.38      0.57
   -5   21    1      2.54      0.57
   -6   21    1      2.13     -0.10
   -7   21    1     -1.21     -1.93
   -8   21    1     -0.92      0.27
   -9   21    1      1.24      3.01
  -10   21    1      0.80      0.91
    0   21    1     -2.23      0.17
   -1   22    1     -2.78     -0.69
   -2   22    1     -3.39     -0.76
   -3   22    1     -2.55     -3.18
   -4   22    1     -0.20     -2.83
   -5   22    1      1.98      0.21
   -6   22    1      3.08      2.10
   -7   22    1      0.07      0.94
   -8   22    1     -2.81     -1.18
   -9   22    1     -1.04      0.65
  -10   22    1      0.89      1.50
  -11   22    1      0.91      1.40
   -3   23    1      0.78      0.81
   -4   23    1      2.10     -1.98
   -5   23    1      1.40     -1.71
   -6   23    1      0.18      0.70
   -7   23    1     -0.12      1.69
   -8   23    1     -0.27     -0.01
   -9   23    1      0.15      0.61
  -10   23    1     -0.70      1.93
  -11   23    1     -0.76      0.46
   -6   24    1      0.45     -0.45
   -7   24    1     -1.34      1.47
   -8   24    1     -1.64      1.05
   -9   24    1      1.11      0.38
  -10   24    1      2.80      1.22
  -11   24    1      1.23      0.13
  -12   24    1     -0.21     -0.83
  -10   25    1      2.02     -0.21
  -11   25    1      3.32     -0.04
  -12   25    1      2.07      0.47
    0    1    2     12.38     -0.10
   -1    2    2     -0.55      4.16
    0    2    2     53.96     -0.02
   -1    3    2     17.36     28.81
    0    3    2     25.91      0.22
   -1    4    2    -15.91     12.19
   -2    4    2    -20.01     32.03
    0    4    2    -41.98      0.31
   -1    5    2    -24.20    -17.14
   -2    5    2    -12.62     15.30
    0    5    2    -30.35      0.10
   -1    6    2     -0.77    -27.59
   -2    6    2      3.04     -8.70
   -3    6    2     -9.75     14.97
    0    6    2     16.51      0.08
   -1    7    2     13.73    -16.10
   -2    7    2     -8.05    -24.03
   -3    7    2     -8.70      5.51
    0    7    2     46.36      0.02
   -1    8    2     19.31      6.16
   -2    8    2    -15.47    -12.17
   -3    8    2    -10.74    -11.64
   -4    8    2     -1.69      2.59
    0    8    2     34.74      0.01
   -1    9    2      7.65     14.41
   -2    9    2     -7.67      8.85
   -3    9    2     -2.32     -4.52
   -4    9    2      7.52     -4.50
    0    9    2     -0.39      0.01
   -1   10    2     -4.68      9.56
   -2   10    2     -1.51      9.93
   -3   10    2     -2.34      0.67
   -4   10    2      8.11      2.83
   -5   10    2     -1.10      1.82
    0   10    2    -13.75     -0.01
   -1   11    2     -2.88      4.35
   -2   11    2      3.17      5.09
   -3   11    2     -5.24     -3.67
   -4   11    2     -4.98     -3.61
   -5   11    2     -2.70      8.20
    0   11    2     -2.01      0.09
   -1   12    2      1.65     -2.64
   -2   12    2      2.27     -0.12
   -3   12    2     -0.02     -1.95
   -4   12    2     -6.49     -6.88
   -5   12    2     -1.47     -1.05
   -6   12    2     -2.01      3.17
    0   12    2      8.72      0.09
   -1   13    2      2.60     -7.13
   -2   13    2     -3.59     -7.09
   -3   13    2      2.36     -3.35
   -4   13    2      2.55     -3.59
   -5   13    2      4.29     -3.28
   -6   13    2      4.54     -0.38
    0   13    2      6.60     -0.03
   -1   14    2      2.17     -4.33
   -2   14    2     -3.40     -5.13
   -3   14    2     -0.67     -3.23
   -4   14    2      5.37     -3.74
   -5   14    2      2.93     -4.68
   -6   14    2      1.97      0.83
   -7   14    2     -2.92      3.62
    0   14    2      0.35      0.01
   -1   15    2      3.45     -0.87
   -2   15    2      3.60     -0.38
   -3   15    2     -2.45      2.76
   -4   15    2      0.67      1.45
   -5   15    2     -1.48     -3.00
   -6   15    2     -6.11     -1.96
   -7   15    2     -6.15      5.50
    0   15    2     -1.22     -0.10
   -1   16    2      0.07      0.19
   -2   16    2      5.88     -1.56
   -3   16    2      1.36      1.78
   -4   16    2     -2.71      4.94
   -5   16    2     -2.03      2.98
   -6   16    2     -5.42     -0.10
   -7   16    2     -3.84     -0.12
   -8   16    2     -1.23      1.52
    0   16    2     -0.91      0.00
   -1   17    2     -0.87      1.72
   -2   17    2     -1.31     -1.99
   -3   17    2      2.08     -4.15
   -4   17    2     -0.36     -0.21
   -5   17    2      0.87      0.94
   -6   17    2      0.77      0.15
   -7   17    2      1.20     -1.53
   -8   17    2      3.70     -3.91
    0   17    2      4.40     -0.11
   -1   18    2      2.11      3.05
   -2   18    2     -0.49      2.16
   -3   18    2      2.08     -3.74
   -4   18    2      0.71     -3.91
   -5   18    2     -1.22     -3.03
   -6   18    2      2.09     -4.83
   -7   18    2      2.71     -3.74
   -8   18    2      3.13     -1.94
   -9   18    2      1.25     -2.34
    0   18    2      1.46     -0.16
   -1   19    2     -1.23      1.36
   -2   19    2      1.02      3.35
   -3   19    2      4.55      1.10
   -4   19    2      3.91     -0.58
   -5   19    2     -4.62      0.73
   -6   19    2     -5.48     -3.65
   -7   19    2     -0.89     -5.56
   -8   19    2      0.66     -1.06
   -9   19    2     -0.68      3.01
    0   19    2     -2.04     -0.06
   -1   20    2     -0.22     -1.40
   -2   20    2      0.16     -0.07
   -3   20    2      1.28      1.63
   -4   20    2      2.60      1.63
   -5   20    2     -1.79      4.34
   -6   20    2     -7.04      3.13
   -7   20    2     -4.45     -1.75
   -8   20    2     -1.77     -1.28
   -9   20    2     -1.04      1.73
  -10   20    2     -1.79      2.72
    0   20    2      1.13     -0.13
   -1   21    2      0.36     -2.30
   -2   21    2      0.42     -2.02
   -3   21    2      0.70      0.11
   -4   21    2     -0.45      0.20
   -5   21    2     -1.35     -0.02
   -6   21    2     -3.78      2.09
   -7   21    2     -2.34      1.00
   -8   21    2      0.20     -0.26
   -9   21    2     -0.45     -1.08
  -10   21    2     -0.37     -1.01
    0   21    2      0.83     -0.09
   -1   22    2     -0.14     -1.34
   -2   22    2     -1.19     -1.96
   -3   22    2     -0.10     -1.18
   -4   22    2      0.44     -0.94
   -5   22    2     -0.17     -3.04
   -6   22    2     -2.25     -2.88
   -7   22    2     -3.23     -1.91
   -8   22    2      1.32     -2.14
   -9   22    2      3.29     -2.28
  -10   22    2      1.45     -1.88
  -11   22    2      0.53     -0.86
   -3   23    2     -0.46     -1.55
   -4   23    2     -1.08     -1.90
   -5   23    2     -0.81     -2.32
   -6   23    2      0.22     -2.56
   -7   23    2     -1.78     -1.83
   -8   23    2     -1.65     -2.34
   -9   23    2      1.47     -2.49
  -10   23    2      1.41     -1.98
  -11   23    2     -0.28      0.16
   -6   24    2     -0.62     -0.62
   -7   24    2      1.36     -0.33
   -8   24    2      0.18      0.29
   -9   24    2     -0.75      0.91
  -10   24    2     -2.68     -0.30
  -11   24    2     -3.64     -1.06
  -12   24    2     -1.07      1.45
  -11   25    2     -3.40     -0.19
  -12   25    2     -2.57      0.31
    0    0    3     14.04      0.00
    0    1    3      2.49     -0.14
   -1    2    3     -9.30      2.62
    0    2    3     -3.60     -0.05
   -1    3    3      6.67     12.01
    0    3    3     25.71     -0.02
   -1    4    3     29.60     15.14
   -2    4    3     26.72      1.38
    0    4    3     16.96      0.09
   -1    5    3      3.17     -8.87
   -2    5    3     17.05      3.87
    0    5    3    -17.56     -0.30
   -1    6    3     -7.10    -26.64
   -2    6    3     -2.64     -7.68
   -3    6    3     -8.21     -0.12
    0    6    3     -5.50     -0.62
   -1    7    3      6.92    -15.64
   -2    7    3      7.05     -2.72
   -3    7    3     -0.66      9.73
    0    7    3     16.60     -0.27
   -1    8    3     12.53      2.55
   -2    8    3      5.45      0.51
   -3    8    3     11.46     17.79
   -4    8    3     11.69      0.30
    0    8    3     25.69     -0.07
   -1    9    3     11.34     12.35
   -2    9    3     -1.32     -3.46
   -3    9    3      1.48     -2.26
   -4    9    3      2.17      6.45
    0    9    3     11.28      0.04
   -1   10    3     -3.16      7.54
   -2   10    3     -3.95     -0.12
   -3   10    3     -3.47    -13.54
   -4   10    3     -5.06     -1.18
   -5   10    3    -11.22     -1.07
    0   10    3    -11.27      0.08
   -1   11    3     -7.26     -4.22
   -2   11    3     -4.81      0.39
   -3   11    3     -3.93     -5.62
   -4   11    3      0.61      0.97
   -5   11    3     -4.21      6.08
    0   11    3     -6.54      0.00
   -1   12    3      4.21     -5.39
   -2   12    3      4.98     -0.86
   -3   12    3      0.89      0.95
   -4   12    3      3.34     -0.75
   -5   12    3      5.49      7.87
   -6   12    3      2.46     -0.06
    0   12    3      4.80      0.11
   -1   13    3      4.62      1.25
   -2   13    3      8.18      2.10
   -3   13    3      6.66      6.08
   -4   13    3      3.19     -2.44
   -5   13    3      5.41     -3.95
   -6   13    3      1.56      0.78
    0   13    3      1.43      0.04
   -1   14    3     -0.70      3.08
   -2   14    3      1.58      1.30
   -3   14    3      1.73      4.99
   -4   14    3     -1.80      4.03
   -5   14    3     -0.49     -4.56
   -6   14    3      0.72     -2.09
   -7   14    3     -2.18     -0.89
    0   14    3     -4.18     -0.08
   -1   15    3     -3.24      0.27
   -2   15    3     -0.11     -1.50
   -3   15    3     -0.49     -1.87
   -4   15    3     -3.69      4.14
   -5   15    3     -6.19      2.05
   -6   15    3     -1.06      0.93
   -7   15    3      0.82      2.10
    0   15    3     -5.09      0.24
   -1   16    3     -2.44     -1.65
   -2   16    3     -0.88     -1.28
   -3   16    3      1.33     -2.96
   -4   16    3      3.22     -0.28
   -5   16    3     -0.16      1.65
   -6   16    3     -2.23     -1.53
   -7   16    3      0.67      0.79
   -8   16    3      1.19     -0.33
    0   16    3     -0.21      0.12
   -1   17    3     -0.36     -0.02
   -2   17    3     -1.92      0.19
   -3   17    3      0.07     -0.83
   -4   17    3      3.53     -2.54
   -5   17    3      6.25     -0.49
   -6   17    3      2.05     -3.04
   -7   17    3     -0.49     -4.28
   -8   17    3     -1.98     -0.73
    0   17    3      3.01     -0.01
   -1   18    3      2.38      2.60
   -2   18    3     -1.87      1.15
   -3   18    3     -1.55     -1.27
   -4   18    3     -1.46     -3.78
   -5   18    3      1.31     -2.27
   -6   18    3      2.93      0.44
   -7   18    3      0.35     -1.14
   -8   18    3     -2.46      0.26
   -9   18    3     -4.88      0.56
    0   18    3      5.14     -0.22
   -1   19    3      2.79      2.24
   -2   19    3      2.70      1.52
   -3   19    3      2.05     -2.07
   -4   19    3     -0.82     -3.85
   -5   19    3     -4.14     -3.44
   -6   19    3     -0.33      0.67
   -7   19    3      1.71      3.14
   -8   19    3     -0.75      3.31
   -9   19    3     -5.85      2.20
    0   19    3     -0.71     -0.27
   -1   20    3     -4.76     -0.69
   -2   20    3      0.64      0.64
   -3   20    3      6.89     -0.09
   -4   20    3      7.68     -1.03
   -5   20    3     -0.30     -2.09
   -6   20    3     -3.42     -2.43
   -7   20    3      1.59      0.98
   -8   20    3      2.68      2.61
   -9   20    3     -3.19      2.32
  -10   20    3     -8.38     -0.77
    0   20    3     -5.55      0.06
   -1   21    3     -3.01     -2.30
   -2   21    3     -3.88     -0.72
   -3   21    3      1.61      1.15
   -4   21    3      8.12      1.18
   -5   21    3      6.60      1.41
   -6   21    3     -1.36     -0.12
   -7   21    3     -1.60     -0.45
   -8   21    3      2.24     -0.30
   -9   21    3      1.51     -2.06
  -10   21    3     -4.30     -1.23
    0   21    3      0.72      0.04
   -1   22    3      2.32     -1.39
   -2   22    3      0.12     -0.48
   -3   22    3     -1.43      1.15
   -4   22    3     -0.14      0.63
   -5   22    3      2.95      1.91
   -6   22    3      1.58      4.94
   -7   22    3     -1.27      4.16
   -8   22    3     -0.16      0.84
   -9   22    3      1.55     -5.32
  -10   22    3      0.42     -6.41
  -11   22    3     -1.84      0.52
   -4   23    3     -2.51      0.22
   -5   23    3     -1.99      1.17
   -6   23    3      0.54      5.68
   -7   23    3      0.40      6.25
   -8   23    3      0.45      1.81
   -9   23    3      1.27     -3.58
  -10   23    3      1.44     -7.10
  -11   23    3     -0.59     -3.23
   -7   24    3      1.38      4.48
   -8   24    3      0.44      0.70
   -9   24    3      0.62     -2.34
  -10   24    3      1.45     -3.47
  -11   24    3      1.33     -2.36
  -12   24    3      0.47      0.02
    0    1    4     15.49      0.02
   -1    2    4     12.37     22.35
    0    2    4     22.17      0.03
   -1    3    4      3.36      3.85
    0    3    4      3.12     -0.02
   -1    4    4     -5.65     -8.09
   -2    4    4    -11.28    -18.17
    0    4    4     11.09     -0.06
   -1    5    4      4.92      1.04
   -2    5    4     -8.90     -6.15
    0    5    4     11.39      0.20
   -1    6    4     -4.92      3.65
   -2    6    4    -12.41     16.68
   -3    6    4      3.91      7.53
    0    6    4     -3.31     -0.05
   -1    7    4      2.38     -4.31
   -2    7    4    -13.95     10.02
   -3    7    4    -15.65      9.23
    0    7    4      8.90     -0.37
   -1    8    4     14.65     -4.17
   -2    8    4     12.13     -3.41
   -3    8    4    -10.60     -2.18
   -4    8    4     -8.93    -16.39
    0    8    4      8.08     -0.18
   -1    9    4     -1.27      0.86
   -2    9    4      9.60     -6.24
   -3    9    4      9.59     -1.39
   -4    9    4     -4.56     -4.91
    0    9    4      1.62     -0.08
   -1   10    4     -3.76      3.10
   -2   10    4    -10.55     -4.98
   -3   10    4      3.26     -1.62
   -4   10    4      2.04     10.24
   -5   10    4      1.84      5.84
    0   10    4      9.41     -0.13
   -1   11    4      2.98      2.43
   -2   11    4     -8.32      0.79
   -3   11    4     -1.62     -2.78
   -4   11    4      3.53      7.32
   -5   11    4     -3.27      4.69
    0   11    4      4.45     -0.08
   -1   12    4      0.88      0.06
   -2   12    4     -1.83      4.68
   -3   12    4     -0.14      2.21
   -4   12    4      9.15      3.18
   -5   12    4     -0.21      1.09
   -6   12    4     -5.41    -10.57
    0   12    4     -2.23      0.10
   -1   13    4      2.31     -0.52
   -2   13    4      3.50      1.94
   -3   13    4     -1.45      3.35
   -4   13    4      4.59      1.21
   -5   13    4      5.40      4.81
   -6   13    4     -4.40     -3.50
    0   13    4     -0.33      0.18
   -1   14    4      1.42      0.56
   -2   14    4      5.52     -0.98
   -3   14    4      1.85      0.46
   -4   14    4     -1.04     -2.21
   -5   14    4      3.12      1.20
   -6   14    4     -1.61      5.42
   -7   14    4     -0.43     -1.63
    0   14    4      0.01      0.16
   -1   15    4     -1.12      0.68
   -2   15    4     -0.10     -1.80
   -3   15    4      2.32     -1.99
   -4   15    4      0.24     -1.53
   -5   15    4      1.46     -3.29
   -6   15    4     -0.40      2.79
   -7   15    4     -3.97      0.46
    0   15    4      0.88      0.05
   -1   16    4     -1.19      0.93
   -2   16    4     -2.97     -0.04
   -3   16    4      0.83     -2.75
   -4   16    4      2.08     -0.94
   -5   16    4      0.39     -1.25
   -6   16    4     -0.17      0.81
   -7   16    4     -4.94      3.16
   -8   16    4     -1.65     -3.41
    0   16    4      1.56      0.11
   -1   17    4      0.64      0.64
   -2   17    4     -2.50      1.68
   -3   17    4      0.06      0.28
   -4   17    4      3.65     -0.12
   -5   17    4      1.14      1.46
   -6   17    4     -0.69      0.44
   -7   17    4     -1.76      3.89
   -8   17    4     -3.05      1.95
    0   17    4      2.80      0.01
   -1   18    4      1.08     -0.44
   -2   18    4     -0.52     -0.52
   -3   18    4     -1.26      0.97
   -4   18    4      1.66      1.63
   -5   18    4      2.79      2.68
   -6   18    4      1.01      0.10
   -7   18    4      2.12     -1.29
   -8   18    4      0.58      1.11
   -9   18    4     -0.03     -0.59
    0   18    4      0.07     -0.08
   -1   19    4     -2.24      0.20
   -2   19    4     -2.50     -2.26
   -3   19    4     -2.15     -2.22
   -4   19    4     -0.58      0.66
   -5   19    4      1.81      0.74
   -6   19    4      1.14     -1.99
   -7   19    4      0.81     -5.33
   -8   19    4      1.99     -2.33
   -9   19    4     -0.05     -1.03
    0   19    4     -0.20     -0.12
   -1   20    4     -0.10      1.75
   -2   20    4     -3.09      0.26
   -3   20    4     -2.66     -2.52
   -4   20    4     -1.69     -0.96
   -5   20    4     -0.57     -0.45
   -6   20    4     -0.25     -3.70
   -7   20    4     -2.49     -5.89
   -8   20    4     -1.58     -3.16
   -9   20    4     -0.83      0.88
  -10   20    4      0.01     -0.52
    0   20    4      3.35     -0.02
   -1   21    4      1.07      1.21
   -2   21    4      0.06      1.89
   -3   21    4      0.97      0.05
   -4   21    4     -0.48     -0.62
   -5   21    4     -3.22      1.09
   -6   21    4     -2.04     -0.63
   -7   21    4     -0.57     -2.16
   -8   21    4     -0.69     -1.21
   -9   21    4      0.03      1.03
  -10   21    4     -1.12     -0.36
    0   21    4      1.32      0.07
   -2   22    4     -0.07      1.00
   -3   22    4      1.46      0.26
   -4   22    4      0.98     -1.47
   -5   22    4     -2.51      0.77
   -6   22    4     -2.67      3.19
   -7   22    4      2.13      2.21
   -8   22    4      3.88      1.28
   -9   22    4      3.86      0.28
  -10   22    4      1.57     -1.04
  -11   22    4     -1.33     -2.44
   -4   23    4     -0.96     -1.72
   -5   23    4     -1.71     -2.23
   -6   23    4     -1.61      1.43
   -7   23    4      1.82      2.71
   -8   23    4      4.68      1.80
   -9   23    4      4.21      0.10
  -10   23    4      3.32     -1.19
  -11   23    4      0.25     -1.79
   -8   24    4      1.91     -0.21
   -9   24    4      2.41      0.54
  -10   24    4      1.58     -0.11
  -11   24    4     -0.15     -1.25
  -12   24    4     -1.13     -2.24
    0    1    5    -10.84     -0.01
   -1    2    5    -14.87     25.09
    0    2    5     -6.54     -0.04
   -1    3    5     -4.65     22.25
    0    3    5     10.72      0.03
   -1    4    5     -1.05     -1.83
   -2    4    5     -3.74      7.73
    0    4    5     -2.82      0.14
   -1    5    5     -8.96    -20.65
   -2    5    5     -5.51    -13.42
    0    5    5     -1.97      0.16
   -1    6    5      7.23    -15.70
   -2    6    5     -1.03    -16.06
   -3    6    5      2.98     -4.30
    0    6    5      7.10      0.16
   -1    7    5      3.29     -3.55
   -2    7    5      8.18     -0.70
   -3    7    5     -0.08      3.56
    0    7    5    -11.06     -0.18
   -1    8    5     -9.03      0.17
   -2    8    5     -2.22      5.79
   -3    8    5     -4.47      8.10
   -4    8    5     -4.58      6.46
    0    8    5     -9.74     -0.06
   -1    9    5     -0.59      0.72
   -2    9    5      1.87      0.86
   -3    9    5     -2.01      3.01
   -4    9    5     -1.67     -1.83
    0    9    5      0.82      0.03
   -1   10    5     -2.36      3.73
   -2   10    5      4.54     -3.13
   -3   10    5     11.24     -2.11
   -4   10    5      7.18     -4.73
   -5   10    5      7.89    -10.42
    0   10    5      0.07     -0.14
   -1   11    5     -1.03      7.29
   -2   11    5     -5.60     -0.07
   -3   11    5      3.86     -4.39
   -4   11    5      4.13      0.23
   -5   11    5      3.24     -5.93
    0   11    5      7.29      0.05
   -1   12    5      7.15      5.39
   -2   12    5     -1.71      5.98
   -3   12    5     -4.56     -1.06
   -4   12    5     -6.71      2.89
   -5   12    5    -11.03      2.49
   -6   12    5     -1.38      0.96
    0   12    5      6.18     -0.01
   -1   13    5      2.84     -2.29
   -2   13    5      1.97      4.32
   -3   13    5     -2.57      4.51
   -4   13    5     -2.26      4.50
   -5   13    5     -9.14      5.99
   -6   13    5     -5.82     -1.05
    0   13    5     -1.71      0.11
   -1   14    5     -0.11     -6.23
   -2   14    5      0.31     -3.03
   -3   14    5     -4.27      2.97
   -4   14    5      0.39      2.91
   -5   14    5      3.36      5.17
   -6   14    5     -0.42     -1.18
   -7   14    5      5.40     -7.41
    0   14    5     -1.76      0.23
   -1   15    5     -0.52     -2.17
   -2   15    5      1.71     -3.12
   -3   15    5     -2.39     -0.49
   -4   15    5     -3.82     -2.15
   -5   15    5      3.53     -1.60
   -6   15    5      2.07      0.58
   -7   15    5      3.23     -7.16
    0   15    5     -2.28     -0.03
   -1   16    5     -1.47      2.84
   -2   16    5      0.61      2.01
   -3   16    5      0.83      0.71
   -4   16    5     -3.97     -2.48
   -5   16    5     -1.91     -5.00
   -6   16    5      0.75      0.50
   -7   16    5     -0.51     -1.04
   -8   16    5      4.27     -5.71
    0   16    5     -0.85      0.02
   -1   17    5      0.56      3.06
   -2   17    5      1.62      2.93
   -3   17    5      2.61      1.57
   -4   17    5     -1.49      0.10
   -5   17    5     -4.60     -2.25
   -6   17    5     -0.02      1.07
   -7   17    5      1.06      5.33
   -8   17    5      2.74     -2.39
    0   17    5      0.15      0.05
   -1   18    5     -1.15     -0.68
   -2   18    5      1.20     -0.27
   -3   18    5      4.33      0.63
   -4   18    5      3.08      2.86
   -5   18    5     -2.32      1.32
   -6   18    5     -1.47     -1.55
   -7   18    5      2.58      3.91
   -8   18    5      2.23      4.41
   -9   18    5      1.28     -1.73
    0   18    5     -1.92     -0.20
   -1   19    5     -2.68     -3.94
   -2   19    5     -3.15     -3.27
   -3   19    5      0.22     -1.04
   -4   19    5      3.51      4.06
   -5   19    5      1.68      5.98
   -6   19    5     -1.26     -0.24
   -7   19    5      1.58     -2.65
   -8   19    5      2.99      2.98
   -9   19    5      2.07      0.85
    0   19    5     -1.17      0.02
   -1   20    5     -1.22     -3.12
   -2   20    5     -3.28     -3.49
   -3   20    5     -2.84     -3.02
   -4   20    5     -0.25      0.01
   -5   20    5      0.67      5.62
   -6   20    5     -0.93      5.30
   -7   20    5     -0.11     -0.70
   -8   20    5      4.04     -0.53
   -9   20    5      5.22     -0.96
  -10   20    5      4.26     -5.58
    0   20    5      0.54      0.13
   -1   21    5      0.55     -0.01
   -2   21    5     -0.25     -0.16
   -3   21    5     -0.51     -1.60
   -4   21    5     -0.67     -4.36
   -5   21    5     -1.29     -1.37
   -6   21    5     -1.36      3.85
   -7   21    5     -0.83      2.71
   -8   21    5      2.30     -1.03
   -9   21    5      4.58     -1.71
  -10   21    5      5.21     -5.47
   -3   22    5      2.47      2.22
   -4   22    5      0.48     -1.17
   -5   22    5     -1.49     -4.32
   -6   22    5     -1.32     -2.18
   -7   22    5     -0.01      0.33
   -8   22    5      0.70     -1.99
   -9   22    5      1.87     -3.24
  -10   22    5      1.14     -2.71
  -11   22    5      2.24     -2.55
   -6   23    5     -1.12     -2.35
   -7   23    5     -0.05     -1.78
   -8   23    5     -0.01     -1.83
   -9   23    5      1.24     -3.18
  -10   23    5      1.66     -1.75
  -11   23    5     -0.13     -0.10
  -10   24    5      2.74     -0.87
  -11   24    5      1.55      0.08
  -12   24    5     -0.56      0.33
    0    0    6     11.21      0.06
    0    1    6      9.65     -0.24
   -1    2    6      1.36     -1.14
    0    2    6      1.71      0.14
   -1    3    6     -9.24      3.01
    0    3    6      7.72      0.26
   -1    4    6      4.21      7.83
   -2    4    6    -16.82     -0.56
    0    4    6     24.91      0.09
   -1    5    6     12.00      2.39
   -2    5    6     -2.22      3.38
    0    5    6      6.68      0.20
   -1    6    6     -7.22     -5.81
   -2    6    6     -0.22     -0.96
   -3    6    6      1.94      0.55
    0    6    6    -12.44      0.10
   -1    7    6     -4.35     -6.87
   -2    7    6     -5.23     -0.88
   -3    7    6     -0.25      2.96
    0    7    6      2.71      0.10
   -1    8    6      6.03     -4.58
   -2    8    6      1.45      0.38
   -3    8    6      1.65      7.29
   -4    8    6      5.83      1.70
    0    8    6      6.66     -0.49
   -1    9    6     -0.04     -0.44
   -2    9    6     -5.04     -2.30
   -3    9    6     -3.11      1.05
   -4    9    6     10.19      2.75
    0    9    6      5.11     -0.89
   -1   10    6      3.19      4.30
   -2   10    6     -5.43     -1.02
   -3   10    6    -10.60     -4.47
   -4   10    6     -1.91     -3.36
   -5   10    6      9.16      1.00
    0   10    6      7.59     -0.36
   -1   11    6      1.32      4.07
   -2   11    6      3.88      0.52
   -3   11    6      2.92     -1.00
   -4   11    6     -4.16      0.63
   -5   11    6     -0.20      0.26
    0   11    6     -2.16     -0.02
   -1   12    6     -4.76      1.42
   -2   12    6     -0.41     -1.29
   -3   12    6      9.32     -0.89
   -4   12    6      5.95      5.98
   -5   12    6     -0.12      5.01
   -6   12    6      2.95      0.09
    0   12    6     -4.02      0.19
   -1   13    6      0.05      0.46
   -2   13    6     -1.38     -0.20
   -3   13    6      2.62     -2.76
   -4   13    6      5.68      1.25
   -5   13    6     -0.58      2.34
   -6   13    6      3.54     -0.24
    0   13    6      0.42      0.21
   -1   14    6      1.37     -1.22
   -2   14    6      2.25      1.86
   -3   14    6      1.01      0.21
   -4   14    6      3.52     -1.95
   -5   14    6     -1.20     -1.96
   -6   14    6     -1.29     -4.43
   -7   14    6      5.71      0.35
    0   14    6     -1.01      0.11
   -1   15    6     -0.02     -2.88
   -2   15    6      1.60      0.08
   -3   15    6     -0.04      1.95
   -4   15    6      1.10     -0.66
   -5   15    6      1.21      0.93
   -6   15    6     -2.59      0.55
   -7   15    6      6.55     -0.57
    0   15    6     -1.29      0.16
   -1   16    6     -0.99     -1.37
   -2   16    6      1.19     -1.39
   -3   16    6     -0.29      0.51
   -4   16    6     -2.11     -0.78
   -5   16    6      0.25      1.30
   -6   16    6     -2.59      6.15
   -7   16    6      1.33      3.91
   -8   16    6     10.20      0.92
    0   16    6     -2.74     -0.06
   -1   17    6     -3.69      1.55
   -2   17    6     -2.26     -0.14
   -3   17    6     -0.21     -0.16
   -4   17    6     -1.29     -0.06
   -5   17    6     -0.17     -0.34
   -6   17    6     -0.99      2.18
   -7   17    6     -4.90      1.42
   -8   17    6      2.94     -0.15
    0   17    6     -0.25     -0.12
   -1   18    6      1.32      2.15
   -2   18    6     -2.39      0.85
   -3   18    6      0.21     -0.10
   -4   18    6      0.92      0.91
   -5   18    6      0.21      0.13
   -6   18    6      0.81     -1.18
   -7   18    6     -3.48     -2.29
   -8   18    6     -1.65     -4.09
   -9   18    6      4.87      0.40
    0   18    6      6.99     -0.05
   -1   19    6      3.97      1.10
   -2   19    6      2.26      0.45
   -3   19    6      5.73     -0.98
   -4   19    6      6.28     -0.13
   -5   19    6      1.57     -0.94
   -6   19    6     -0.45     -3.36
   -7   19    6     -0.81     -2.11
   -8   19    6     -0.90     -1.15
   -9   19    6      7.58     -0.95
    0   19    6      3.59     -0.21
   -1   20    6     -1.14      1.22
   -2   20    6     -1.39      1.40
   -3   20    6      3.76     -1.53
   -4   20    6      8.53     -2.68
   -5   20    6      4.79     -3.05
   -6   20    6     -0.07     -4.93
   -7   20    6      0.24     -3.60
   -8   20    6      0.46      1.12
   -9   20    6      4.02      1.14
  -10   20    6      9.06      0.45
    0   20    6     -1.20     -0.08
   -2   21    6     -3.78      1.97
   -3   21    6     -4.27     -0.98
   -4   21    6      0.10     -3.62
   -5   21    6      1.84     -3.32
   -6   21    6      0.38     -3.44
   -7   21    6      0.54     -2.74
   -8   21    6      1.31      1.34
   -9   21    6      0.61      2.32
  -10   21    6      3.54      0.16
   -4   22    6     -4.05     -3.42
   -5   22    6     -2.67     -1.83
   -6   22    6     -1.64     -0.30
   -7   22    6     -0.89      0.23
   -8   22    6     -0.53      2.88
   -9   22    6     -0.98      4.92
  -10   22    6      0.39      1.17
  -11   22    6      2.67     -0.19
   -7   23    6     -0.67      1.30
   -8   23    6     -1.56      2.24
   -9   23    6     -1.80      4.49
  -10   23    6     -0.79      2.78
  -11   23    6      1.75     -0.54
    0    1    7      0.48      0.06
   -1    2    7      0.98      1.55
    0    2    7      3.45     -0.06
   -1    3    7      2.88      2.11
    0    3    7      5.78      0.11
   -1    4    7     -1.08      4.01
   -2    4    7     -0.71     -1.87
    0    4    7      5.06      0.23
   -1    5    7     -1.98      8.12
   -2    5    7     -8.03      1.99
    0    5    7      9.30     -0.11
   -1    6    7      5.16      2.60
   -2    6    7     -4.82      7.21
   -3    6    7      1.14      1.63
    0    6    7      5.16      0.09
   -1    7    7      0.74     -6.96
   -2    7    7      3.95     -3.23
   -3    7    7      0.93      2.22
    0    7    7    -11.82      0.01
   -1    8    7     -6.21     -4.36
   -2    8    7      4.46     -6.39
   -3    8    7      0.06     -6.68
   -4    8    7     -3.21     -6.80
    0    8    7    -15.13     -0.23
   -1    9    7     -5.65      2.82
   -2    9    7      5.31      4.37
   -3    9    7      1.91      0.33
   -4    9    7     -4.38     -6.67
    0    9    7     -8.80     -0.21
   -1   10    7     -4.87      3.51
   -2   10    7     -0.40      6.01
   -3   10    7      4.64      6.61
   -4   10    7      1.63      3.56
   -5   10    7      1.12      2.25
    0   10    7      2.73     -0.23
   -1   11    7      3.69      0.51
   -2   11    7     -3.31     -1.24
   -3   11    7      1.03      0.65
   -4   11    7      1.96      1.44
   -5   11    7      1.85      3.14
    0   11    7     11.01      0.06
   -1   12    7      4.05     -2.06
   -2   12    7      1.60     -6.18
   -3   12    7      4.50     -3.71
   -4   12    7      2.50     -0.93
   -5   12    7     -3.32     -4.68
   -6   12    7     -3.02     -6.24
    0   12    7      1.22      0.16
   -1   13    7     -2.35     -0.93
   -2   13    7     -1.34     -5.27
   -3   13    7      3.89     -4.89
   -4   13    7      6.67      2.00
   -5   13    7     -1.27     -0.91
   -6   13    7     -4.36     -5.24
    0   13    7     -2.34     -0.05
   -1   14    7      2.84      2.64
   -2   14    7      0.00      1.61
   -3   14    7     -1.56     -2.95
   -4   14    7      2.35     -0.05
   -5   14    7      0.35      2.80
   -6   14    7     -1.73      2.80
   -7   14    7      2.03      5.22
    0   14    7      3.73      0.14
   -1   15    7      4.10      1.96
   -2   15    7      5.56      5.28
   -3   15    7      0.78      2.03
   -4   15    7      0.14     -1.54
   -5   15    7      0.92      0.36
   -6   15    7     -1.50      0.48
   -7   15    7      1.87      5.96
    0   15    7     -1.88      0.10
   -1   16    7     -4.02     -1.09
   -2   16    7      1.50      1.81
   -3   16    7      0.91      1.96
   -4   16    7     -0.18     -1.19
   -5   16    7      3.65      0.62
   -6   16    7      2.69     -0.95
   -7   16    7      0.72     -3.24
   -8   16    7      0.07      0.48
    0   16    7     -7.23     -0.12
   -1   17    7     -3.81     -0.63
   -2   17    7     -2.14     -0.09
   -3   17    7     -1.60     -0.27
   -4   17    7     -2.96     -2.80
   -5   17    7      0.35     -0.61
   -6   17    7      3.33      2.41
   -7   17    7      1.32     -3.00
   -8   17    7      0.30     -2.90
    0   17    7     -1.65     -0.12
   -1   18    7     -1.73      1.67
   -2   18    7     -1.23      1.11
   -3   18    7      1.45     -0.28
   -4   18    7      0.36     -2.79
   -5   18    7     -1.54     -2.49
   -6   18    7     -1.13      1.83
   -7   18    7     -1.73      0.50
   -8   18    7      0.13     -1.34
   -9   18    7      0.69      2.03
    0   18    7      0.41     -0.09
   -1   19    7     -2.24      1.59
   -2   19    7     -4.09      1.65
   -3   19    7      1.29      0.15
   -4   19    7      4.63     -2.22
   -5   19    7      2.14     -2.97
   -6   19    7     -1.31      0.16
   -7   19    7     -3.19      1.78
   -8   19    7     -1.40     -1.61
   -9   19    7      1.93      0.91
    0   19    7      1.15     -0.13
   -1   20    7      0.25     -0.68
   -2   20    7     -2.44      0.22
   -3   20    7     -0.61      0.43
   -4   20    7      2.24     -0.52
   -5   20    7      1.58     -2.90
   -6   20    7     -0.43     -2.48
   -7   20    7     -2.08      0.99
   -8   20    7     -2.10      0.19
   -9   20    7      1.27     -2.07
  -10   20    7      0.30      0.80
   -3   21    7      0.66     -0.13
   -4   21    7      1.37      0.55
   -5   21    7     -0.41     -0.96
   -6   21    7     -1.40     -3.31
   -7   21    7     -1.61     -2.23
   -8   21    7     -2.60      0.44
   -9   21    7     -0.90     -0.83
  -10   21    7      1.35     -0.45
   -6   22    7     -0.55     -1.93
   -7   22    7     -0.22     -2.46
   -8   22    7     -1.39     -0.53
   -9   22    7     -1.94      0.30
  -10   22    7      0.96     -0.82
  -11   22    7      0.34      0.71
    0    1    8      0.02     -0.05
   -1    2    8     -0.36      1.45
    0    2    8      7.85      0.02
   -1    3    8      5.12      4.77
    0    3    8     14.49      0.14
   -1    4    8      3.72      3.55
   -2    4    8     -5.21      8.30
    0    4    8     10.87      0.12
   -1    5    8     -0.65     -3.60
   -2    5    8     -8.54      2.98
    0    5    8      7.19      0.22
   -1    6    8     -0.91     -3.16
   -2    6    8     -9.21     -8.71
   -3    6    8      0.38     -1.29
    0    6    8      2.88      0.07
   -1    7    8     -0.02      2.52
   -2    7    8     -3.47     -2.97
   -3    7    8     -3.15     -5.35
    0    7    8     -4.08     -0.05
   -1    8    8     -1.85      0.46
   -2    8    8      4.13      3.85
   -3    8    8     -0.24      3.08
   -4    8    8     -2.67      4.04
    0    8    8     -8.03     -0.03
   -1    9    8     -0.99     -3.39
   -2    9    8      4.07      1.24
   -3    9    8      3.01      2.21
   -4    9    8     -0.89      1.57
    0    9    8      0.25      0.00
   -1   10    8      2.77     -1.74
   -2   10    8      2.05     -0.65
   -3   10    8      1.42     -0.19
   -4   10    8      0.15     -4.44
   -5   10    8      2.80     -3.71
    0   10    8      5.28      0.07
   -1   11    8     -1.33      2.29
   -2   11    8     -3.87     -1.68
   -3   11    8     -0.08     -0.77
   -4   11    8      1.43     -1.32
   -5   11    8      0.20     -0.36
    0   11    8      2.50      0.02
   -1   12    8     -1.58      3.98
   -2   12    8     -7.51     -1.25
   -3   12    8     -4.53     -3.49
   -4   12    8      0.80     -0.69
   -5   12    8      0.25      1.84
   -6   12    8     -2.84      4.43
    0   12    8      1.73      0.03
   -1   13    8     -0.05      0.47
   -2   13    8     -1.20      0.39
   -3   13    8     -1.81     -1.63
   -4   13    8     -1.04     -0.74
   -5   13    8     -1.06     -3.42
   -6   13    8     -1.20     -1.83
    0   13    8     -1.98      0.21
   -1   14    8     -1.68     -3.68
   -2   14    8      0.76     -1.39
   -3   14    8      2.22      0.67
   -4   14    8      1.53      2.72
   -5   14    8     -0.41     -1.28
   -6   14    8     -0.60     -5.78
   -7   14    8      1.89     -2.76
    0   14    8     -0.91      0.00
   -1   15    8      2.26     -1.97
   -2   15    8     -0.35     -1.08
   -3   15    8      0.61     -0.38
   -4   15    8      0.88      0.51
   -5   15    8     -0.48      1.96
   -6   15    8     -0.16     -0.56
   -7   15    8     -1.21      1.24
    0   15    8      8.15     -0.05
   -1   16    8      8.14      0.11
   -2   16    8      2.06      2.15
   -3   16    8      0.44      1.70
   -4   16    8      1.06     -1.64
   -5   16    8     -0.92     -0.68
   -6   16    8     -2.20      0.37
   -7   16    8     -2.24      2.72
   -8   16    8     -4.73      6.26
    0   16    8     10.26     -0.02
   -1   17    8      3.88     -1.05
   -2   17    8      2.00      0.76
   -3   17    8      0.59      1.66
   -4   17    8      2.39     -0.22
   -5   17    8      2.78      0.13
   -6   17    8     -0.48      1.19
   -7   17    8     -1.11     -0.30
   -8   17    8     -2.08      2.59
    0   17    8      1.56     -0.12
   -1   18    8     -1.99     -0.33
   -2   18    8     -2.94     -0.66
   -3   18    8     -2.90     -0.75
   -4   18    8     -0.20     -1.69
   -5   18    8      3.17     -0.09
   -6   18    8      2.32      3.49
   -7   18    8      1.02      2.11
   -8   18    8      2.12      0.20
   -9   18    8      0.04      0.12
    0   18    8     -0.57     -0.03
   -1   19    8     -1.17      1.78
   -2   19    8     -3.28      0.90
   -3   19    8     -3.32      0.32
   -4   19    8     -2.07     -0.78
   -5   19    8      0.22     -1.27
   -6   19    8      0.96      0.53
   -7   19    8     -0.47      1.78
   -8   19    8      1.51      1.25
   -9   19    8      1.31      1.70
    0   19    8      1.22     -0.07
   -2   20    8     -2.19      1.19
   -3   20    8     -0.44      1.15
   -4   20    8      1.01      1.92
   -5   20    8      1.06      1.02
   -6   20    8      0.63     -0.52
   -7   20    8     -1.54     -1.30
   -8   20    8     -1.97     -1.10
   -9   20    8      0.52      0.97
  -10   20    8     -1.17      1.30
   -5   21    8      1.64      2.15
   -6   21    8      1.82      0.19
   -7   21    8      0.75     -1.21
   -8   21    8     -1.86     -1.34
   -9   21    8     -0.41     -0.78
  -10   21    8      1.30     -0.28
   -9   22    8     -0.55      0.04
  -10   22    8      1.64     -0.23
  -11   22    8      1.15     -1.51
    0    0    9     -1.64      0.06
    0    1    9      1.87     -0.14
   -1    2    9     -0.15     -0.19
    0    2    9      0.83      0.00
   -1    3    9     -4.93     -0.17
    0    3    9      4.70      0.04
   -1    4    9      4.68     -0.11
   -2    4    9     -4.35     -0.27
    0    4    9     10.84      0.02
   -1    5    9      5.65      1.72
   -2    5    9      4.69     -0.04
    0    5    9     -0.81      0.01
   -1    6    9     -4.73      2.62
   -2    6    9      1.09     -0.41
   -3    6    9      3.25     -0.69
    0    6    9     -5.45      0.05
   -1    7    9     -2.31      1.23
   -2    7    9     -3.20     -3.36
   -3    7    9      1.59     -4.12
    0    7    9      5.37      0.22
   -1    8    9      5.67     -1.18
   -2    8    9     -0.87     -1.37
   -3    8    9      1.58     -4.40
   -4    8    9      4.82     -0.31
    0    8    9      8.20      0.22
   -1    9    9      3.18     -3.80
   -2    9    9      1.35      2.24
   -3    9    9     -1.40      3.44
   -4    9    9      0.48      0.44
    0    9    9     -2.67      0.05
   -1   10    9     -2.30     -2.46
   -2   10    9      0.42      1.89
   -3   10    9     -3.24      5.65
   -4   10    9     -3.63      1.41
   -5   10    9     -2.49     -0.20
    0   10    9     -4.72      0.07
   -1   11    9      0.93      1.16
   -2   11    9      3.28      0.10
   -3   11    9      0.26      1.96
   -4   11    9     -1.79     -1.90
   -5   11    9      0.53     -3.12
    0   11    9      2.62      0.08
   -1   12    9      2.54      1.64
   -2   12    9      3.45     -3.15
   -3   12    9      6.48     -2.41
   -4   12    9      3.89     -0.77
   -5   12    9      2.20     -3.23
   -6   12    9      1.50     -0.70
    0   12    9      6.54      0.00
   -1   13    9      2.31      0.05
   -2   13    9     -1.59     -4.48
   -3   13    9      3.13     -6.01
   -4   13    9      4.85      0.15
   -5   13    9      1.74      0.79
   -6   13    9     -1.04     -1.00
    0   13    9      4.53      0.06
   -1   14    9     -0.80     -1.56
   -2   14    9     -2.62     -0.53
   -3   14    9     -1.17     -2.62
   -4   14    9      0.48     -0.85
   -5   14    9     -1.42      0.05
   -6   14    9     -1.02     -1.88
   -7   14    9     -0.23     -0.06
    0   14    9     -2.32      0.30
   -1   15    9     -2.89     -3.74
   -2   15    9     -2.51      0.57
   -3   15    9     -1.25      3.20
   -4   15    9      0.61      2.04
   -5   15    9     -0.92      0.40
   -6   15    9     -0.25     -2.39
   -7   15    9      2.76     -1.87
    0   15    9     -1.79      0.13
   -1   16    9      0.22     -2.98
   -2   16    9     -1.31     -2.26
   -3   16    9     -0.63      0.76
   -4   16    9      1.21      1.54
   -5   16    9      1.55      2.55
   -6   16    9      1.00      1.88
   -7   16    9      2.22      0.39
   -8   16    9      2.71     -0.14
    0   16    9      3.30      0.02
   -1   17    9      3.17     -0.47
   -2   17    9     -0.33     -1.15
   -3   17    9     -1.01     -1.22
   -4   17    9      0.38     -1.63
   -5   17    9      0.91     -0.04
   -6   17    9     -0.78      1.21
   -7   17    9     -0.96      1.27
   -8   17    9     -0.53      0.66
    0   17    9      3.80      0.06
   -1   18    9      1.28     -1.10
   -2   18    9      0.95     -0.08
   -3   18    9     -1.35      1.15
   -4   18    9     -1.13      1.11
   -5   18    9     -0.28      0.76
   -6   18    9     -2.08     -1.34
   -7   18    9     -3.81     -4.13
   -8   18    9     -2.52     -2.55
   -9   18    9     -1.57     -0.04
    0   18    9     -1.84     -0.06
   -2   19    9     -0.07     -1.54
   -3   19    9     -0.37      0.98
   -4   19    9     -0.94      2.80
   -5   19    9     -0.39      3.33
   -6   19    9     -0.61      1.41
   -7   19    9     -2.35     -3.92
   -8   19    9     -1.96     -4.74
   -9   19    9     -0.57     -1.28
   -4   20    9     -0.37      1.19
   -5   20    9     -0.12      1.70
   -6   20    9      0.88      1.59
   -7   20    9      1.12     -0.89
   -8   20    9      0.50     -1.99
   -9   20    9      0.21      0.72
  -10   20    9      0.34      0.00
   -8   21    9      2.50     -1.15
   -9   21    9      1.12      1.05
  -10   21    9     -0.87      1.58
    0    1   10     -1.55      0.06
   -1    2   10     -2.29     -4.18
    0    2   10      7.32      0.07
   -1    3   10      4.07     -5.99
    0    3   10     11.16      0.00
   -1    4   10     -1.38     -2.61
   -2    4   10     -5.19    -11.61
    0    4   10      0.15     -0.01
   -1    5   10     -4.16      3.33
   -2    5   10     -8.19    -10.01
    0    5   10      0.17      0.08
   -1    6   10      1.92      3.73
   -2    6   10     -2.21     -1.38
   -3    6   10     -1.98    -11.10
    0    6   10      3.51      0.11
   -1    7   10      1.37     -0.18
   -2    7   10      0.62      0.44
   -3    7   10     -0.07     -3.67
    0    7   10      2.36      0.00
   -1    8   10     -1.32     -0.98
   -2    8   10     -1.63     -1.54
   -3    8   10      0.96     -1.62
   -4    8   10     -0.18     -1.35
    0    8   10      0.48     -0.09
   -1    9   10     -0.13     -0.10
   -2    9   10     -1.28      1.24
   -3    9   10      2.00     -0.11
   -4    9   10      2.45      0.00
    0    9   10      0.17     -0.02
   -1   10   10      1.97     -2.88
   -2   10   10      1.66      2.08
   -3   10   10     -0.09      3.35
   -4   10   10      1.30      0.99
   -5   10   10      0.64      1.38
    0   10   10     -0.49     -0.03
   -1   11   10      0.73     -4.19
   -2   11   10      0.95     -1.92
   -3   11   10     -2.87      1.89
   -4   11   10     -2.82     -0.52
   -5   11   10     -0.03     -0.90
    0   11   10      0.76      0.00
   -1   12   10     -0.25     -0.13
   -2   12   10     -1.06     -2.76
   -3   12   10     -2.65     -0.41
   -4   12   10     -2.92     -2.41
   -5   12   10      0.55     -3.70
   -6   12   10     -0.09     -0.60
    0   12   10      1.93      0.05
   -1   13   10     -1.84      3.55
   -2   13   10     -2.76     -0.09
   -3   13   10      1.96     -0.01
   -4   13   10      1.96      1.21
   -5   13   10      0.67     -1.94
   -6   13   10      1.19     -0.14
    0   13   10      3.35     -0.05
   -1   14   10      1.36      2.52
   -2   14   10     -3.86      1.17
   -3   14   10      2.05     -1.09
   -4   14   10      5.23      3.36
   -5   14   10      0.06      3.08
   -6   14   10     -2.11      1.00
   -7   14   10      0.64      1.40
    0   14   10      6.74     -0.11
   -1   15   10      2.23      0.06
   -2   15   10     -2.16      2.04
   -3   15   10     -0.50     -2.01
   -4   15   10      3.18     -1.19
   -5   15   10     -0.05      2.40
   -6   15   10     -4.09      0.96
   -7   15   10     -1.65      0.58
    0   15   10      2.06      0.02
   -1   16   10     -1.65     -1.42
   -2   16   10     -3.63      2.23
   -3   16   10     -3.51      1.26
   -4   16   10      1.26     -3.12
   -5   16   10      3.13     -0.98
   -6   16   10     -0.22     -0.13
   -7   16   10     -2.09     -0.86
   -8   16   10      0.14     -0.75
    0   16   10     -2.11     -0.01
   -1   17   10     -1.48     -1.26
   -2   17   10     -2.52     -0.41
   -3   17   10     -3.83      2.10
   -4   17   10     -0.32     -0.34
   -5   17   10      4.97     -0.02
   -6   17   10      5.16      1.89
   -7   17   10      0.28      0.48
   -8   17   10     -1.27     -0.73
    0   17   10     -1.13     -0.02
   -1   18   10     -0.31     -0.36
   -2   18   10     -0.15     -1.90
   -3   18   10      0.11     -0.49
   -4   18   10      1.55      0.61
   -5   18   10      3.66      0.67
   -6   18   10      4.14      2.10
   -7   18   10      0.89      1.81
   -8   18   10     -1.98      1.37
   -9   18   10      0.53      0.41
   -4   19   10      2.33      0.46
   -5   19   10      2.76      0.76
   -6   19   10      1.32     -0.28
   -7   19   10     -0.50     -1.81
   -8   19   10     -2.28     -0.34
   -9   19   10     -0.58      2.58
   -8   20   10     -1.04     -3.00
   -9   20   10     -1.26      0.16
  -10   20   10      0.52      1.58
    0    1   11      6.06      0.10
   -1    2   11      6.32     -6.60
    0    2   11      6.44      0.02
   -1    3   11      3.28     -0.56
    0    3   11      3.16     -0.08
   -1    4   11      3.18      5.12
   -2    4   11     -1.03      2.69
    0    4   11      8.53     -0.44
   -1    5   11      3.81      2.18
   -2    5   11      0.16     -0.52
    0    5   11      8.40     -0.38
   -1    6   11      1.54     -1.87
   -2    6   11     -3.70     -5.33
   -3    6   11      3.43     -4.51
    0    6   11      3.67      0.05
   -1    7   11     -0.17     -0.36
   -2    7   11     -2.87     -1.19
   -3    7   11     -1.80     -2.36
    0    7   11     -2.83      0.08
   -1    8   11     -1.77      2.00
   -2    8   11      1.38      3.84
   -3    8   11     -0.90      3.63
   -4    8   11     -1.22      3.08
    0    8   11     -3.07      0.08
   -1    9   11      0.35      1.02
   -2    9   11      3.72      1.00
   -3    9   11      3.80      0.64
   -4    9   11     -1.00      2.05
    0    9   11      0.35      0.01
   -1   10   11      1.19     -0.51
   -2   10   11      2.74     -1.47
   -3   10   11      5.46     -4.72
   -4   10   11      2.69     -4.19
   -5   10   11      0.29     -0.67
    0   10   11     -0.61     -0.06
   -1   11   11      0.50      0.15
   -2   11   11      1.37      1.16
   -3   11   11      1.79     -1.16
   -4   11   11      3.49     -5.77
   -5   11   11      1.38     -2.97
    0   11   11     -2.00      0.05
   -1   12   11      0.90      0.96
   -2   12   11      2.06      3.35
   -3   12   11     -0.09      3.78
   -4   12   11      1.60     -2.40
   -5   12   11      1.42     -3.97
   -6   12   11     -0.34      0.60
    0   12   11      1.51     -0.04
   -1   13   11      1.11     -1.78
   -2   13   11      1.86      0.31
   -3   13   11      1.32      3.19
   -4   13   11      1.29      0.80
   -5   13   11      3.52     -3.95
   -6   13   11     -0.01      0.30
    0   13   11      2.44     -0.10
   -1   14   11     -4.41     -4.97
   -2   14   11     -3.32     -4.56
   -3   14   11      2.42      0.02
   -4   14   11      2.48      3.97
   -5   14   11      3.80      0.43
   -6   14   11      3.44     -1.00
   -7   14   11     -0.50      1.19
    0   14   11     -2.64     -0.17
   -1   15   11     -5.31     -3.58
   -2   15   11     -8.22     -4.59
   -3   15   11     -1.50     -0.58
   -4   15   11      2.23      5.92
   -5   15   11      1.22      6.22
   -6   15   11      2.24      0.51
   -7   15   11      0.01      1.28
    0   15   11     -2.57     -0.17
   -1   16   11      0.00      0.94
   -2   16   11     -2.20      0.34
   -3   16   11     -2.94      0.97
   -4   16   11     -0.50      4.03
   -5   16   11     -1.60      6.20
   -6   16   11     -1.16      1.75
   -7   16   11     -1.38      0.61
   -8   16   11     -3.16      4.06
    0   16   11     -2.23      0.11
   -2   17   11      3.01      3.42
   -3   17   11      0.07      2.29
   -4   17   11     -0.35      0.76
   -5   17   11     -0.92      1.49
   -6   17   11     -1.70      0.34
   -7   17   11     -1.97     -1.61
   -8   17   11     -3.86      3.25
   -4   18   11     -0.54     -0.69
   -5   18   11      0.59     -0.58
   -6   18   11      0.25      0.22
   -7   18   11     -0.66     -2.19
   -8   18   11     -2.45     -1.15
   -9   18   11     -2.51      3.25
   -9   19   11     -0.95     -0.04
    0    0   12     12.09     -0.05
    0    1   12      5.20     -0.06
   -1    2   12      0.10      1.37
    0    2   12     -1.01      0.06
   -1    3   12      0.04     -0.70
    0    3   12     -0.26     -0.07
   -1    4   12     -0.35     -2.33
   -2    4   12     -1.03     -0.15
    0    4   12      3.28      0.07
   -1    5   12      0.05      0.85
   -2    5   12     -5.51     -1.55
    0    5   12      4.90     -0.03
   -1    6   12     -1.25      5.57
   -2    6   12     -4.93     -0.47
   -3    6   12     -4.20      0.53
    0    6   12      2.26     -0.01
   -1    7   12      0.82      5.39
   -2    7   12     -2.48      1.73
   -3    7   12      1.74     -2.58
    0    7   12      5.31      0.29
   -1    8   12      4.46      0.21
   -2    8   12      2.04      2.76
   -3    8   12      3.18     -3.37
   -4    8   12      5.13     -0.06
    0    8   12      3.60     -0.06
   -1    9   12     -1.32     -2.15
   -2    9   12      0.07      3.33
   -3    9   12      1.53      2.58
   -4    9   12      2.50     -1.66
    0    9   12     -4.77     -0.10
   -1   10   12     -5.17      1.23
   -2   10   12     -3.39      4.89
   -3   10   12     -1.24      9.15
   -4   10   12      0.07      3.03
   -5   10   12     -0.93      0.24
    0   10   12     -7.01      0.17
   -1   11   12     -2.05      2.46
   -2   11   12      0.73      5.07
   -3   11   12      1.41      9.52
   -4   11   12      1.70      6.64
   -5   11   12     -3.51      0.52
    0   11   12     -2.45     -0.02
   -1   12   12      1.56     -0.71
   -2   12   12      3.15      0.91
   -3   12   12      2.56      3.78
   -4   12   12      2.41      5.55
   -5   12   12     -1.01      1.42
   -6   12   12     -6.84      0.17
    0   12   12      4.31      0.18
   -1   13   12      2.87     -1.37
   -2   13   12     -1.10     -0.91
   -3   13   12     -1.86     -1.62
   -4   13   12     -2.70      0.12
   -5   13   12     -0.10      1.58
   -6   13   12     -3.18      0.51
    0   13   12      9.54      0.04
   -1   14   12      4.11      0.87
   -2   14   12     -4.48      1.62
   -3   14   12     -4.72     -0.43
   -4   14   12     -4.42     -2.96
   -5   14   12     -0.90     -0.50
   -6   14   12      1.39      1.27
   -7   14   12     -1.28     -0.42
    0   14   12      9.58     -0.16
   -1   15   12      3.17      2.22
   -2   15   12     -2.29      2.44
   -3   15   12     -1.80      1.61
   -4   15   12      0.01     -1.37
   -5   15   12      0.60     -0.38
   -6   15   12      4.50      2.96
   -7   15   12      3.08      1.67
    0   15   12      3.78      0.11
   -2   16   12     -0.54      0.84
   -3   16   12      0.56      1.11
   -4   16   12      3.33      0.39
   -5   16   12      2.08      0.56
   -6   16   12      4.04      4.16
   -7   16   12      6.25      5.36
   -8   16   12      4.63     -0.38
   -5   17   12      1.41      0.44
   -6   17   12      1.35      2.04
   -7   17   12      4.57      4.88
   -8   17   12      4.15      3.06
    0    1   13      1.32      0.10
   -1    2   13     -0.08      0.64
    0    2   13      4.12      0.09
   -1    3   13      1.61     -2.62
    0    3   13      5.13      0.06
   -1    4   13      1.52     -2.64
   -2    4   13     -2.22     -3.70
    0    4   13     -0.40     -0.01
   -1    5   13     -3.06      1.97
   -2    5   13     -1.87     -2.78
    0    5   13     -3.15      0.04
   -1    6   13     -2.20      4.10
   -2    6   13     -2.85     -0.27
   -3    6   13     -2.37     -4.04
    0    6   13      2.73     -0.06
   -1    7   13     -0.27      0.42
   -2    7   13     -2.21     -1.06
   -3    7   13     -0.71     -4.25
    0    7   13      3.45     -0.08
   -1    8   13     -1.81     -2.43
   -2    8   13     -5.12     -2.05
   -3    8   13      0.23     -2.45
   -4    8   13     -0.31     -0.38
    0    8   13     -0.68      0.55
   -1    9   13     -0.60     -0.35
   -2    9   13     -2.92      0.28
   -3    9   13     -1.71      1.19
   -4    9   13      1.97      1.18
    0    9   13     -3.50      0.87
   -1   10   13      0.67      1.79
   -2   10   13      3.32      1.36
   -3   10   13      0.23      1.99
   -4   10   13      2.04      0.39
   -5   10   13      0.16      0.32
    0   10   13     -3.30      0.37
   -1   11   13     -0.21      0.66
   -2   11   13      4.30     -1.15
   -3   11   13      0.57     -2.84
   -4   11   13     -0.86     -1.54
   -5   11   13      0.44     -1.22
    0   11   13     -3.44     -0.18
   -1   12   13     -4.40     -2.41
   -2   12   13      0.62     -1.65
   -3   12   13      0.32     -3.98
   -4   12   13     -4.02     -3.00
   -5   12   13     -2.28     -0.01
   -6   12   13     -0.19     -0.12
    0   12   13     -6.51     -0.86
   -1   13   13     -5.97     -3.89
   -2   13   13     -3.10     -0.68
   -3   13   13      1.09      1.50
   -4   13   13     -0.43      0.35
   -5   13   13     -0.89      1.19
   -6   13   13     -0.37      0.19
    0   13   13     -5.07     -0.69
   -1   14   13     -1.58     -0.94
   -2   14   13     -1.41      0.45
   -3   14   13      1.58      3.56
   -4   14   13      3.09      2.21
   -5   14   13      3.81      0.83
   -6   14   13      3.38      0.40
   -7   14   13     -0.36     -0.33
   -3   15   13      1.64      1.97
   -4   15   13      2.75      0.47
   -5   15   13      3.80     -1.96
   -6   15   13      5.58     -1.15
   -7   15   13      2.04     -0.63
    0    1   14      0.50     -0.04
   -1    2   14     -0.49      0.06
    0    2   14     -0.57     -0.07
   -1    3   14     -1.70      2.32
    0    3   14     -2.04      0.15
   -1    4   14     -0.62      2.27
   -2    4   14     -0.86      0.96
    0    4   14     -1.24     -0.09
   -1    5   14      0.44     -0.88
   -2    5   14      2.58     -2.88
    0    5   14      0.34     -0.17
   -1    6   14     -0.51     -2.59
   -2    6   14      0.84     -4.72
   -3    6   14      4.19     -6.14
    0    6   14      3.27      0.02
   -1    7   14      0.37     -1.16
   -2    7   14     -2.29     -2.35
   -3    7   14      1.50     -3.73
    0    7   14      3.76      0.07
   -1    8   14     -0.36      1.08
   -2    8   14     -1.12      1.22
   -3    8   14      2.89      0.88
   -4    8   14      1.45     -2.59
    0    8   14     -1.07      0.10
   -1    9   14     -1.13      0.43
   -2    9   14     -0.38      1.93
   -3    9   14      3.83      3.31
   -4    9   14      5.46      0.25
    0    9   14     -2.55     -0.04
   -1   10   14      0.86     -1.31
   -2   10   14      2.09     -0.12
   -3   10   14      0.06      1.19
   -4   10   14      1.98      2.31
   -5   10   14      0.43     -0.20
    0   10   14     -1.88      0.15
   -1   11   14     -0.45     -0.86
   -2   11   14      3.17      0.36
   -3   11   14      0.44      0.12
   -4   11   14     -2.66      1.08
   -5   11   14     -2.05      2.99
    0   11   14     -1.77      0.18
   -1   12   14     -1.44      0.13
   -2   12   14      0.01      1.77
   -3   12   14      1.81      2.06
   -4   12   14     -0.02      0.84
   -5   12   14     -0.95      2.23
   -6   12   14     -1.35      2.52
   -3   13   14      1.64      2.11
   -4   13   14      1.75      0.22
   -5   13   14      0.60      0.17
   -6   13   14      0.42      0.50
    0    0   15      8.65     -0.14
    0    1   15      4.92     -0.04
   -1    2   15      1.43      0.40
    0    2   15      0.64      0.22
   -1    3   15     -0.03      0.73
    0    3   15      0.93     -0.06
   -1    4   15     -0.22      0.73
   -2    4   15     -2.66     -1.01
    0    4   15      3.73     -0.05
   -1    5   15      0.94     -1.70
   -2    5   15     -5.71     -1.17
    0    5   15      4.65     -0.20
   -1    6   15      0.22     -4.49
   -2    6   15     -3.88     -3.88
   -3    6   15     -5.97     -0.64
    0    6   15      0.41     -0.11
   -1    7   15     -2.09     -3.26
   -2    7   15     -2.20     -4.28
   -3    7   15     -0.85     -1.72
    0    7   15     -0.98      0.23
   -1    8   15     -0.44     -1.98
   -2    8   15     -1.27     -2.86
   -3    8   15      0.58     -0.78
   -4    8   15      2.06      0.36
    0    8   15      0.68     -0.12
   -1    9   15     -0.58     -1.85
   -2    9   15     -0.19     -3.55
   -3    9   15     -0.22     -1.91
   -4    9   15     -0.79      0.23
    0    9   15     -1.84     -0.09
   -1   10   15     -2.44     -1.05
   -2   10   15     -2.08     -1.95
   -3   10   15     -1.70     -2.39
   -4   10   15     -2.45     -0.56
   -5   10   15     -3.24      0.08
   -5   11   15     -1.43      0.69
    0    1   16      1.16      0.04
   -1    2   16      0.55      0.87
    0    2   16      3.23      0.00
   -1    3   16      2.83     -2.22
    0    3   16      8.35      0.06
   -1    4   16      7.20     -4.16
   -2    4   16     -1.11     -4.05
    0    4   16     11.89     -0.18
   -1    5   16      5.79     -1.80
   -2    5   16     -0.05     -6.02
    0    5   16      6.78     -0.19
   -1    6   16      0.30      1.41
   -2    6   16     -3.15     -1.33
   -3    6   16     -2.21     -5.92
    0    6   16      1.35     -0.01
   -3    7   16     -2.71     -0.86
    0    1    0    277.24     -0.53
   -1    2    0     30.39      0.09
    0    3    0    -77.96      0.17
   -2    6    0     11.02      0.26
    0   22    0      0.75     -0.29
   -2   23    0     -4.52     -0.09
   -5   24    0     -2.14      0.12
   -9   25    0      2.05      0.13
    0    1    1     34.18      0.06
    0   22    1     -2.06      0.10
   -5   24    1      1.60     -1.98
   -9   25    1     -0.53      0.16
   -5   24    2     -2.38     -0.66
  -10   25    2     -1.00      1.98
   -9   25    2      0.17      1.58
   -3   23    3     -0.56      0.70
   -6   24    3      0.47      2.86
  -12   25    3      2.60     -0.07
  -11   25    3      1.27     -0.53
   -7   24    4     -0.55      0.02
    0   21    5      1.37      0.02
   -2   22    5      1.98      1.35
   -5   23    5     -1.01     -0.64
   -9   24    5      0.21     -0.63
   -1   21    6     -1.34      1.61
    0   20    7      0.51     -0.19
   -2   21    7      0.20     -0.63
   -5   22    7      0.09     -0.30
  -11   23    7      1.54     -0.29
  -10   23    7     -0.07     -0.13
   -9   23    7     -1.09      1.16
   -4   21    8      1.40      2.04
   -8   22    8      0.16     -0.38
   -1   19    9     -2.38     -2.02
   -7   21    9      1.99     -0.46
   -3   19   10      0.90     -1.38
   -7   20   10     -0.64     -2.28
   -1   17   11      0.29      2.11
   -3   18   11      0.49      0.92
   -8   19   11     -0.29     -1.78
   -7   19   11     -0.24      0.22
   -4   17   12      1.41      1.05
    0   14   13     -0.36     -0.07
   -8   16   13     -0.89     -0.99
   -7   16   13      2.93     -1.48
   -6   16   13      3.26     -2.17
    0   12   14      0.47      0.02
   -2   13   14     -0.74      1.23
   -7   14   14      0.74     -0.52
   -6   14   14     -0.85     -0.66
   -4   11   15     -2.25      0.43
   -3   11   15     -2.76      0.26
   -2    7   16     -3.06      1.79
   -1    7   16     -0.74      0.71
    0    0    0      0.00      0.00
# SQUEEZE RESULTS (Version = 141123)
# Note: Data are Listed for all Voids in the P1 Unit Cell
# i.e. Centre of Gravity, Solvent Accessible Volume,
# Recovered number of Electrons in the Void and
# Details about the Squeezed Material
loop_
  _platon_squeeze_void_nr
  _platon_squeeze_void_average_x
  _platon_squeeze_void_average_y
  _platon_squeeze_void_average_z
  _platon_squeeze_void_volume
  _platon_squeeze_void_count_electrons
  _platon_squeeze_void_content
   1  0.000 -0.001 -0.007      1273       500 ' '
# Missing Reflections Below sin(th)/lambda = 0.25
loop_
  _platon_missing_refln_index_h
  _platon_missing_refln_index_k
  _platon_missing_refln_index_l
  _platon_missing_refln_theta
    0    1    0     1.238
   -1    2    0     2.145
    0    3    0     3.716
   -2    6    0     6.565
    0    1    1     2.045
_platon_squeeze_void_probe_radius                  1.20
_platon_squeeze_details
)
TITL 2025gu0060       P 62 2 2     R = 0.01
CELL   18.9922   18.9922   12.5148     90.00     90.00    120.00
SPGR P6222
# Solvent Accessible Volume =      1274
# Electrons Found in S.A.V. =       490
# Note: Atoms in Void are Labelled as Cxxx and Qxxx for all Others
C101 0.657 0.795 0.264 !       6.16 eA-3
C102 0.201 1.000 0.502 !       5.89 eA-3
C103 0.757 1.000-0.003 !       5.85 eA-3
C104 0.132 0.878 0.325 !       3.51 eA-3
C105 1.000 1.000 0.000 !       2.70 eA-3
C106 0.096 0.234 0.798 !       2.67 eA-3
C107 0.603 0.795 0.171 !       2.56 eA-3
C108 0.237 0.093 0.876 !       2.54 eA-3
C109 0.070 0.142 0.499 !       2.35 eA-3
C110 0.140 0.098 0.067 !       1.97 eA-3
C111 0.046 0.903 0.934 !       1.96 eA-3
C112 0.786 0.908 0.800 !       1.93 eA-3
C113 0.751 0.859 0.297 !       1.79 eA-3
C114 0.808 0.036 0.044 !       1.67 eA-3
C115 0.052 0.838 0.576 !       1.66 eA-3
C116 0.191 0.184 0.418 !       1.63 eA-3
C117 0.783 0.922 0.751 !       1.61 eA-3
C118 0.192 0.129 0.469 !       1.53 eA-3
C119 0.903 0.782 0.704 !       1.51 eA-3
C120 0.879 0.857 0.514 !       1.51 eA-3
C121 0.952 0.142 0.965 !       1.47 eA-3
Q122 0.446 0.297 0.905 !       1.40 eA-3
C123 0.893 0.170 0.641 !       1.37 eA-3
C124 0.095 0.026 0.209 !       1.37 eA-3
C125 0.218 0.092 0.969 !       1.34 eA-3
C126 0.717 0.858 0.171 !       1.34 eA-3
C127 0.954 0.921 0.508 !       1.28 eA-3
C128 0.036 0.124 0.548 !       1.28 eA-3
C129 0.050 0.861 0.488 !       1.27 eA-3
C130 0.964 0.874 0.546 !       1.26 eA-3
C131 0.907 0.036 0.877 !       1.21 eA-3
Q132 0.154 0.578 0.294 !       1.21 eA-3
C133 0.126 0.921 0.575 !       1.21 eA-3
C134 1.009 0.047 0.381 !       1.19 eA-3
C135 0.859 0.827 0.331 !       1.17 eA-3
C136 0.966 0.077 0.362 !       1.15 eA-3
Q137 0.428 0.845 0.237 !       1.14 eA-3
C138 0.126 0.136 0.654 !       1.14 eA-3
C139 0.987 0.045 0.932 !       1.13 eA-3
C140 0.171 1.003 0.605 !       1.11 eA-3
Q141 0.742 0.112 0.950 !       1.09 eA-3
C142 0.821 0.031 0.385 !       1.08 eA-3
C143 0.840 0.923 0.978 !       1.07 eA-3
C144 0.177 0.221 0.334 !       1.06 eA-3
C145 0.097 0.144 0.246 !       1.04 eA-3
Q146 0.735 1.000 0.500 !       1.04 eA-3
C147 0.076 0.155 0.920 !       1.04 eA-3
Q148 0.627 0.624 0.977 !       1.03 eA-3
C149 0.892 1.000 0.499 !       1.02 eA-3
Q150 0.007 0.375 0.435 !       1.00 eA-3
C151 0.012 0.871 0.563 !       0.98 eA-3
C152 0.238 0.112 0.223 !       0.98 eA-3
C153 0.833 0.875 0.641 !       0.97 eA-3
C154 0.168 0.148 0.960 !       0.97 eA-3
C155 0.834 0.747 0.438 !       0.97 eA-3
C156 0.046 0.194 0.535 !       0.96 eA-3
Q157 0.706 0.141 0.443 !       0.96 eA-3
Q158 0.987 0.171 0.414 !       0.94 eA-3
Q159 0.739 0.688 0.363 !       0.92 eA-3
Q160 0.205 0.203 0.138 !       0.91 eA-3
C161 0.130 0.175 0.800 !       0.91 eA-3
C162 0.161 1.000 0.999 !       0.90 eA-3
Q163 0.781 0.623 0.326 !       0.87 eA-3
C164 0.016 0.034 0.554 !       0.87 eA-3
C165 0.115 0.030 0.856 !       0.86 eA-3
C166 0.927 0.941 0.670 !       0.85 eA-3
C167 0.969 0.076 0.028 !       0.85 eA-3
Q168 0.926 0.190 0.244 !       0.84 eA-3
Q169 0.721 0.909 0.816 !       0.84 eA-3
Q170 0.703 0.907 0.441 !       0.84 eA-3
Q171 0.074 0.815 0.256 !       0.83 eA-3
Q172 0.184 0.301 0.222 !       0.83 eA-3
Q173 0.997 0.808 0.361 !       0.83 eA-3
Q174 0.154 0.783 0.658 !       0.81 eA-3
Q175 0.329 0.272 0.374 !       0.81 eA-3
Q176 0.138 0.869 0.599 !       0.80 eA-3
C177 0.094 0.954 0.552 !       0.80 eA-3
Q178 0.153 0.246 0.760 !       0.78 eA-3
Q179 0.767 0.217 0.871 !       0.78 eA-3
C180 0.022 0.952 0.490 !       0.77 eA-3
C181 0.068 0.049 0.518 !       0.76 eA-3
C182 0.127 0.179 0.910 !       0.75 eA-3
Q183 0.749 0.081 0.915 !       0.74 eA-3
Q184 0.140 0.796 0.889 !       0.72 eA-3
Q185 0.209 0.906 0.855 !       0.72 eA-3
Q186 0.769 0.911 0.341 !       0.72 eA-3
C187 0.056 0.982 0.070 !       0.71 eA-3
C188 1.006 0.924 0.097 !       0.70 eA-3
Q189 0.767 0.594 0.574 !       0.70 eA-3
Q190 0.198 0.750 0.159 !       0.70 eA-3
Q191 0.029 0.764 0.147 !       0.69 eA-3
Q192 0.517 0.718 0.840 !       0.69 eA-3
Q193 0.317 0.374 0.640 !       0.69 eA-3
C194 0.855 0.902 0.953 !       0.68 eA-3
Q195 0.769 0.747 0.893 !       0.67 eA-3
Q196 0.153 0.336 0.688 !       0.66 eA-3
Q197 0.819 0.781 0.703 !       0.66 eA-3
C198 0.844 0.781 0.422 !       0.66 eA-3
Q199 0.753 0.747 0.676 !       0.65 eA-3
)
;
_shelx_fab_checksum              38978
_olex2_submission_special_instructions 'No special instructions were received'
_oxdiff_exptl_absorpt_empirical_details 
;
Empirical correction (ABSPACK) includes:
- Absorption correction using spherical harmonics
- Frame scaling
- Detector area scaling
;
_oxdiff_exptl_absorpt_empirical_full_max 2.423
_oxdiff_exptl_absorpt_empirical_full_min 0.776
_chemical_properties_physical    Air-sensitive,Oxygen-sensitive
####################################################################### 
# 
# This file contains crystal structure data downloaded from the 
# Cambridge Structural Database (CSD) hosted by the Cambridge 
# Crystallographic Data Centre (CCDC).
# 
# Full information about CCDC data access policies and citation 
# guidelines are available at http://www.ccdc.cam.ac.uk/access/V1 
# 
# Audit and citation data items may have been added by the CCDC. 
# Please retain this information to preserve the provenance of 
# this file and to allow appropriate attribution of the data. 
# 
#######################################################################

data_2025gu0048
_database_code_depnum_ccdc_archive 'CCDC 2500216'
loop_
_audit_author_name
_audit_author_address
'Sarah Dugmore'
;University of Glasgow
United Kingdom
;
_audit_update_record             
;
2025-11-04 deposited with the CCDC.	2026-06-04 downloaded from the CCDC.
;
# start Validation Reply Form
_vrf_PLAT306_2025gu0048          
;
PROBLEM: Isolated Oxygen Atom (H-atoms Missing ?) .......         O1 Check
RESPONSE: Water molecule bound to Potassium in a system with lots of heavy Tungsten atoms so
;
# Added during the CSD deposition process: Tuesday 04 November 2025 09:02 AM
# end Validation Reply Form

_audit_creation_date             2025-10-24
_audit_creation_method           
;
Olex2 1.5
(compiled 2025.07.13 svn.rb7424aed for OlexSys, GUI svn.r7314)
;
_shelx_SHELXL_version_number     2019/3
_chemical_name_common            ?
_chemical_name_systematic        ?
_chemical_formula_moiety         'K2.667 O44 Si W12, 0.333[]'
_chemical_formula_sum            'H5 K3 O44 Si W12'
_chemical_formula_weight         3060.63
_chemical_absolute_configuration ?
_chemical_melting_point          ?
_chemical_oxdiff_formula         W12O40SiKCl
loop_
_atom_type_symbol
_atom_type_description
_atom_type_scat_dispersion_real
_atom_type_scat_dispersion_imag
_atom_type_scat_source
K K 0.2009 0.2494 'International Tables Vol C Tables 4.2.6.8 and 6.1.1.4'
O O 0.0106 0.0060 'International Tables Vol C Tables 4.2.6.8 and 6.1.1.4'
Si Si 0.0817 0.0704 'International Tables Vol C Tables 4.2.6.8 and 6.1.1.4'
W W -0.8490 6.8722 'International Tables Vol C Tables 4.2.6.8 and 6.1.1.4'
H H 0.0000 0.0000 'International Tables Vol C Tables 4.2.6.8 and 6.1.1.4'

_shelx_space_group_comment       
;
The symmetry employed for this shelxl refinement is uniquely defined
by the following loop, which should always be used as a source of
symmetry information in preference to the above space-group names.
They are only intended as comments.
;
_space_group_crystal_system      hexagonal
_space_group_IT_number           180
_space_group_name_H-M_alt        'P 62 2 2'
_space_group_name_Hall           'P 62 2c (0 0 1)'
loop_
_space_group_symop_operation_xyz
'x, y, z'
'-y, x-y, z+2/3'
'-x+y, -x, z+1/3'
'-x, -y, z'
'y, -x+y, z+2/3'
'x-y, x, z+1/3'
'y, x, -z+2/3'
'x-y, -y, -z'
'-x, -x+y, -z+1/3'
'-y, -x, -z+2/3'
'-x+y, y, -z'
'x, x-y, -z+1/3'

_cell_length_a                   18.9540(3)
_cell_length_b                   18.9540(3)
_cell_length_c                   12.5283(2)
_cell_angle_alpha                90
_cell_angle_beta                 90
_cell_angle_gamma                120
_cell_volume                     3897.84(14)
_cell_formula_units_Z            3
_cell_measurement_reflns_used    17353
_cell_measurement_temperature    149.99(10)
_cell_measurement_theta_max      35.8030
_cell_measurement_theta_min      2.4730
_shelx_estimated_absorpt_T_max   ?
_shelx_estimated_absorpt_T_min   ?
_exptl_absorpt_coefficient_mu    26.791
_exptl_absorpt_correction_T_max  1.00000
_exptl_absorpt_correction_T_min  0.60622
_exptl_absorpt_correction_type   multi-scan
_exptl_absorpt_process_details   
;
CrysAlisPro 1.171.43.90 (Rigaku Oxford Diffraction, 2023)
Empirical absorption correction using spherical harmonics,
implemented in SCALE3 ABSPACK scaling algorithm.
;
_exptl_absorpt_special_details   ?
_exptl_crystal_colour            black
_exptl_crystal_colour_lustre     .
_exptl_crystal_colour_modifier   .
_exptl_crystal_colour_primary    black
_exptl_crystal_density_diffrn    3.912
_exptl_crystal_density_meas      ?
_exptl_crystal_density_method    ?
_exptl_crystal_description       block
_exptl_crystal_F_000             3948
_exptl_crystal_size_max          0.078
_exptl_crystal_size_mid          0.057
_exptl_crystal_size_min          0.039
_exptl_transmission_factor_max   ?
_exptl_transmission_factor_min   ?
_diffrn_reflns_av_R_equivalents  0.0405
_diffrn_reflns_av_unetI/netI     0.0174
_diffrn_reflns_Laue_measured_fraction_full 0.996
_diffrn_reflns_Laue_measured_fraction_max 0.997
_diffrn_reflns_limit_h_max       22
_diffrn_reflns_limit_h_min       -25
_diffrn_reflns_limit_k_max       25
_diffrn_reflns_limit_k_min       -24
_diffrn_reflns_limit_l_max       16
_diffrn_reflns_limit_l_min       -16
_diffrn_reflns_number            32721
_diffrn_reflns_point_group_measured_fraction_full 0.998
_diffrn_reflns_point_group_measured_fraction_max 0.998
_diffrn_reflns_theta_full        25.242
_diffrn_reflns_theta_max         28.280
_diffrn_reflns_theta_min         2.482
_diffrn_ambient_temperature      150.15
_diffrn_detector_area_resol_mean 10.0000
_diffrn_detector_type            'HyPix-Arc 150'
_diffrn_measured_fraction_theta_full 0.996
_diffrn_measured_fraction_theta_max 0.997
_diffrn_measurement_details      
;
List of Runs (angles in degrees, time in seconds):

  # Type    Start    End  Width  t~exp~   \w     \q     \k     \f   Frames
#--------------------------------------------------------------------------
  1  \w    -48.00 -11.00   0.50    5.38    --   -0.16 -19.00 -90.00   74
  2  \w     14.00  41.00   0.50    5.38    --   -0.16  37.00-150.00   54
  3  \w     23.00  49.00   0.50    5.38    --   -0.16  37.00 -60.00   52
  4  \w    -11.00  42.00   0.50    5.38    --   -0.16  19.00 120.00  106
  5  \w     12.00  47.00   0.50    5.38    --   -0.16  37.00 120.00   70
  6  \w      7.00  35.00   0.50    5.38    --   -0.16  37.00 150.00   56
;
_diffrn_measurement_device       'four-circle diffractometer'
_diffrn_measurement_device_type  'XtaLAB Synergy R, HyPix-Arc 150'
_diffrn_measurement_method       '\w scans'
_diffrn_radiation_type           MoK\a
_diffrn_radiation_wavelength     0.71073
_diffrn_source                   ?
_reflns_Friedel_coverage         0.697
_reflns_Friedel_fraction_full    1.000
_reflns_Friedel_fraction_max     1.000
_reflns_number_gt                3168
_reflns_number_total             3241
_reflns_special_details          
;
 Reflections were merged by SHELXL according to the crystal
 class for the calculation of statistics and refinement.
 
 Structure factors included contributions from the .fab file.
 
 _reflns_Friedel_fraction is defined as the number of unique
 Friedel pairs measured divided by the number that would be
 possible theoretically, ignoring centric projections and
 systematic absences.
;
_reflns_threshold_expression     'I > 2\s(I)'
_computing_cell_refinement       'CrysAlisPro 1.171.43.90 (Rigaku OD, 2023)'
_computing_data_collection       
'CrysAlisPro system (CCD 43.135a 64-bit (release 19-08-2024))'
_computing_data_reduction        'CrysAlisPro 1.171.43.90 (Rigaku OD, 2023)'
_computing_molecular_graphics    'Olex2 1.5 (Dolomanov et al., 2009)'
_computing_publication_material  'Olex2 1.5 (Dolomanov et al., 2009)'
_computing_structure_refinement  'SHELXL 2019/3 (Sheldrick, 2015)'
_computing_structure_solution    'SHELXT 2018/2 (Sheldrick, 2018)'
_refine_diff_density_max         0.564
_refine_diff_density_min         -0.646
_refine_diff_density_rms         0.105
_refine_ls_abs_structure_details 
;
 Flack x determined using 1265 quotients [(I+)-(I-)]/[(I+)+(I-)]
 (Parsons, Flack and Wagner, Acta Cryst. B69 (2013) 249-259).
;
_refine_ls_abs_structure_Flack   -0.006(8)
_refine_ls_extinction_coef       .
_refine_ls_extinction_method     none
_refine_ls_goodness_of_fit_ref   1.038
_refine_ls_hydrogen_treatment    undef
_refine_ls_matrix_type           full
_refine_ls_number_parameters     140
_refine_ls_number_reflns         3241
_refine_ls_number_restraints     12
_refine_ls_R_factor_all          0.0153
_refine_ls_R_factor_gt           0.0146
_refine_ls_restrained_S_all      1.038
_refine_ls_shift/su_max          0.002
_refine_ls_shift/su_mean         0.000
_refine_ls_structure_factor_coef Fsqd
_refine_ls_weighting_details     
'w=1/[\s^2^(Fo^2^)+(0.0112P)^2^+7.1204P] where P=(Fo^2^+2Fc^2^)/3'
_refine_ls_weighting_scheme      calc
_refine_ls_wR_factor_gt          0.0296
_refine_ls_wR_factor_ref         0.0298
_refine_special_details          SQUEEZE
_olex2_refinement_description    
;
1. Uiso/Uaniso restraints and constraints
K1 \\sim K19: within 1.7A with sigma of 0.0005 and sigma for terminal atoms of
0.001 within 1.7A
Uanis(K19) \\sim Ueq, Uanis(K1) \\sim Ueq: with sigma of 0.005 and sigma for
terminal atoms of 0.01
2. Others
 Fixed Sof: K1(0.25)
;
_atom_sites_solution_hydrogens   .
_atom_sites_solution_primary     ?
_atom_sites_solution_secondary   ?
loop_
_atom_site_label
_atom_site_type_symbol
_atom_site_fract_x
_atom_site_fract_y
_atom_site_fract_z
_atom_site_U_iso_or_equiv
_atom_site_adp_type
_atom_site_occupancy
_atom_site_site_symmetry_order
_atom_site_calc_flag
_atom_site_refinement_flags_posn
_atom_site_refinement_flags_adp
_atom_site_refinement_flags_occupancy
_atom_site_disorder_assembly
_atom_site_disorder_group
Si1 Si 0.000000 0.500000 0.166667 0.0135(6) Uani 1 4 d S T P . .
O15 O -0.0574(3) 0.5202(2) 0.2417(3) 0.0146(8) Uani 1 1 d . . . . .
W3 W -0.00726(2) 0.62767(2) 0.36639(2) 0.01884(6) Uani 1 1 d . . . . .
O4 O 0.0679(3) 0.5930(3) 0.4040(3) 0.0192(10) Uani 1 1 d . . . . .
W5 W 0.15198(2) 0.56949(2) 0.36483(2) 0.01657(5) Uani 1 1 d . . . . .
O6 O 0.1794(3) 0.6481(3) 0.2568(3) 0.0178(9) Uani 1 1 d . . . . .
W7 W 0.15195(2) 0.70753(2) 0.15818(2) 0.01670(5) Uani 1 1 d . . . . .
O8 O 0.0671(3) 0.6896(3) 0.2558(4) 0.0203(9) Uani 1 1 d . . . . .
O9 O 0.2062(2) 0.6830(2) 0.0467(3) 0.0156(8) Uani 1 1 d . . . . .
O10 O 0.0919(3) 0.7241(3) 0.0461(4) 0.0226(10) Uani 1 1 d . . . . .
O11 O 0.2230(3) 0.8061(3) 0.1847(4) 0.0248(10) Uani 1 1 d . . . . .
O12 O 0.0116(3) 0.6997(3) 0.4605(4) 0.0314(12) Uani 1 1 d . . . . .
O13 O -0.0919(3) 0.5330(3) 0.4376(3) 0.0223(10) Uani 1 1 d . . . . .
O14 O 0.2266(3) 0.6227(3) 0.4564(3) 0.0228(10) Uani 1 1 d . . . . .
K19 K 0.37162(6) 0.62838(6) 0.333333 0.0202(4) Uani 1 2 d S TU P . .
K1 K 0.000000 0.500000 0.6125(5) 0.0574(15) Uani 0.5 2 d S TU P . .
O1 O -0.1219(3) 0.3461(3) 0.6540(5) 0.0363(13) Uani 1 1 d . . . . .

loop_
_atom_site_aniso_label
_atom_site_aniso_U_11
_atom_site_aniso_U_22
_atom_site_aniso_U_33
_atom_site_aniso_U_23
_atom_site_aniso_U_13
_atom_site_aniso_U_12
Si1 0.0151(15) 0.0126(11) 0.0136(14) 0.000 0.000 0.0076(8)
O15 0.012(2) 0.017(2) 0.0151(19) 0.0007(16) -0.0010(16) 0.0077(18)
W3 0.01337(11) 0.02369(13) 0.02146(11) -0.00985(10) -0.00260(9) 0.01077(11)
O4 0.015(2) 0.029(3) 0.016(2) -0.0054(19) 0.0005(17) 0.013(2)
W5 0.01266(11) 0.02488(13) 0.01407(10) -0.00305(9) -0.00270(9) 0.01080(10)
O6 0.013(2) 0.019(2) 0.020(2) -0.0015(18) -0.0017(17) 0.0071(18)
W7 0.01293(11) 0.01147(11) 0.02267(11) -0.00299(10) -0.00228(10) 0.00383(10)
O8 0.015(2) 0.018(2) 0.031(2) -0.0101(19) -0.0072(19) 0.0104(18)
O9 0.013(2) 0.0114(19) 0.018(2) -0.0033(16) -0.0019(17) 0.0024(17)
O10 0.015(2) 0.015(2) 0.033(3) 0.004(2) -0.0033(19) 0.0038(18)
O11 0.017(2) 0.016(2) 0.037(3) -0.007(2) -0.006(2) 0.0044(19)
O12 0.020(3) 0.037(3) 0.041(3) -0.021(2) -0.003(2) 0.017(2)
O13 0.019(2) 0.037(3) 0.016(2) -0.0080(19) -0.0019(17) 0.018(2)
O14 0.015(2) 0.035(3) 0.016(2) -0.007(2) -0.0068(17) 0.011(2)
K19 0.0233(7) 0.0233(7) 0.0164(8) -0.0018(7) -0.0018(7) 0.0134(8)
K1 0.044(3) 0.064(4) 0.060(3) 0.000 0.000 0.024(3)
O1 0.029(3) 0.042(3) 0.040(3) -0.006(3) -0.008(2) 0.019(3)

_geom_special_details            
;
 All esds (except the esd in the dihedral angle between two l.s. planes)
 are estimated using the full covariance matrix.  The cell esds are taken
 into account individually in the estimation of esds in distances, angles
 and torsion angles; correlations between esds in cell parameters are only
 used when they are defined by crystal symmetry.  An approximate (isotropic)
 treatment of cell esds is used for estimating esds involving l.s. planes.
;
loop_
_geom_bond_atom_site_label_1
_geom_bond_atom_site_label_2
_geom_bond_distance
_geom_bond_site_symmetry_2
_geom_bond_publ_flag
Si1 O15 1.622(4) . ?
Si1 O15 1.622(4) 12_565 ?
Si1 O15 1.622(4) 4_565 ?
Si1 O15 1.622(4) 9 ?
O15 W3 2.357(4) . ?
O15 W5 2.332(4) 4_565 ?
O15 W7 2.357(4) 9 ?
W3 O4 1.903(4) . ?
W3 O8 1.905(5) . ?
W3 O10 1.924(4) 9 ?
W3 O12 1.701(4) . ?
W3 O13 1.926(5) . ?
W3 K1 3.964(5) . ?
O4 W5 1.920(4) . ?
O4 K1 3.052(7) . ?
W5 O6 1.883(4) . ?
W5 O9 1.921(4) 12_565 ?
W5 O13 1.921(4) 4_565 ?
W5 O14 1.705(4) . ?
W5 K19 3.7531(13) . ?
W5 K1 3.983(5) . ?
O6 W7 1.911(4) . ?
W7 O8 1.911(4) . ?
W7 O9 1.924(4) . ?
W7 O10 1.930(4) . ?
W7 O11 1.702(4) . ?
O9 K19 2.810(4) 2_664 ?
O13 K1 3.053(6) . ?
O14 K19 2.686(4) 3_565 ?
O14 K19 3.106(4) . ?
K19 K1 4.269(2) 8_666 ?
K19 K1 4.269(2) 2_664 ?
K19 O1 2.833(5) 8_666 ?
K19 O1 2.833(5) 5_554 ?
K1 K1 1.358(12) 9_556 ?
K1 O1 2.716(6) . ?
K1 O1 2.794(6) 12_566 ?
K1 O1 2.716(6) 4_565 ?
K1 O1 2.794(6) 9_556 ?

loop_
_geom_angle_atom_site_label_1
_geom_angle_atom_site_label_2
_geom_angle_atom_site_label_3
_geom_angle
_geom_angle_site_symmetry_1
_geom_angle_site_symmetry_3
_geom_angle_publ_flag
O15 Si1 O15 109.0(3) . 12_565 ?
O15 Si1 O15 109.0(3) 9 4_565 ?
O15 Si1 O15 110.3(3) . 9 ?
O15 Si1 O15 110.3(3) 12_565 4_565 ?
O15 Si1 O15 109.2(3) 12_565 9 ?
O15 Si1 O15 109.2(3) . 4_565 ?
Si1 O15 W3 124.1(2) . . ?
Si1 O15 W5 125.0(2) . 4_565 ?
Si1 O15 W7 123.9(2) . 9 ?
W3 O15 W7 91.38(14) . 9 ?
W5 O15 W3 91.28(14) 4_565 . ?
W5 O15 W7 91.41(15) 4_565 9 ?
O15 W3 K1 96.33(11) . . ?
O4 W3 O15 85.07(17) . . ?
O4 W3 O8 86.66(18) . . ?
O4 W3 O10 158.17(18) . 9 ?
O4 W3 O13 89.0(2) . . ?
O4 W3 K1 48.40(13) . . ?
O8 W3 O15 84.55(16) . . ?
O8 W3 O10 88.53(19) . 9 ?
O8 W3 O13 157.82(18) . . ?
O8 W3 K1 134.50(13) . . ?
O10 W3 O15 73.27(17) 9 . ?
O10 W3 O13 87.4(2) 9 . ?
O10 W3 K1 135.43(14) 9 . ?
O12 W3 O15 170.04(19) . . ?
O12 W3 O4 102.3(2) . . ?
O12 W3 O8 102.4(2) . . ?
O12 W3 O10 99.6(2) . 9 ?
O12 W3 O13 99.7(2) . . ?
O12 W3 K1 83.89(19) . . ?
O13 W3 O15 73.40(16) . . ?
O13 W3 K1 48.57(13) . . ?
W3 O4 W5 150.2(2) . . ?
W3 O4 K1 103.82(16) . . ?
W5 O4 K1 104.12(18) . . ?
O15 W5 K19 118.77(10) 4_565 . ?
O15 W5 K1 96.26(11) 4_565 . ?
O4 W5 O15 85.07(17) . 4_565 ?
O4 W5 O9 158.78(18) . 12_565 ?
O4 W5 O13 88.4(2) . 4_565 ?
O4 W5 K19 152.04(14) . . ?
O4 W5 K1 48.00(14) . . ?
O6 W5 O15 84.76(16) . 4_565 ?
O6 W5 O4 86.15(19) . . ?
O6 W5 O9 89.76(18) . 12_565 ?
O6 W5 O13 158.54(18) . 4_565 ?
O6 W5 K19 82.12(13) . . ?
O6 W5 K1 133.57(13) . . ?
O9 W5 O15 73.81(16) 12_565 4_565 ?
O9 W5 O13 87.81(19) 12_565 4_565 ?
O9 W5 K19 46.75(13) 12_565 . ?
O9 W5 K1 135.24(13) 12_565 . ?
O13 W5 O15 74.09(16) 4_565 4_565 ?
O13 W5 K19 111.03(14) 4_565 . ?
O13 W5 K1 48.02(14) 4_565 . ?
O14 W5 O15 169.87(19) . 4_565 ?
O14 W5 O4 103.3(2) . . ?
O14 W5 O6 101.3(2) . . ?
O14 W5 O9 97.9(2) . 12_565 ?
O14 W5 O13 100.1(2) . 4_565 ?
O14 W5 K19 54.97(14) . . ?
O14 W5 K1 85.43(15) . . ?
K19 W5 K1 133.75(5) . . ?
W5 O6 W7 151.9(2) . . ?
O6 W7 O15 84.35(16) . 9 ?
O6 W7 O8 86.23(19) . . ?
O6 W7 O9 89.48(18) . . ?
O6 W7 O10 157.36(18) . . ?
O8 W7 O15 84.73(16) . 9 ?
O8 W7 O9 157.79(17) . . ?
O8 W7 O10 88.99(19) . . ?
O9 W7 O15 73.16(15) . 9 ?
O9 W7 O10 86.62(19) . . ?
O10 W7 O15 73.17(16) . 9 ?
O11 W7 O15 170.55(19) . 9 ?
O11 W7 O6 102.8(2) . . ?
O11 W7 O8 101.8(2) . . ?
O11 W7 O9 100.5(2) . . ?
O11 W7 O10 99.9(2) . . ?
W3 O8 W7 150.8(2) . . ?
W5 O9 W7 121.6(2) 12_565 . ?
W5 O9 K19 103.39(17) 12_565 2_664 ?
W7 O9 K19 132.51(18) . 2_664 ?
W3 O10 W7 122.2(2) 9 . ?
W3 O13 K1 103.19(17) . . ?
W5 O13 W3 121.2(2) 4_565 . ?
W5 O13 K1 104.08(19) 4_565 . ?
W5 O14 K19 98.30(17) . . ?
W5 O14 K19 141.3(2) . 3_565 ?
K19 O14 K19 108.58(14) 3_565 . ?
W5 K19 W5 90.66(4) . 10_665 ?
W5 K19 K1 132.64(3) . 8_666 ?
W5 K19 K1 135.30(2) . 2_664 ?
W5 K19 K1 132.64(3) 10_665 2_664 ?
W5 K19 K1 135.30(2) 10_665 8_666 ?
O9 K19 W5 111.89(10) 3_565 . ?
O9 K19 W5 29.86(8) 12_565 . ?
O9 K19 W5 111.89(10) 12_565 10_665 ?
O9 K19 W5 29.86(8) 3_565 10_665 ?
O9 K19 O9 138.82(18) 12_565 3_565 ?
O9 K19 O14 93.28(13) 12_565 10_665 ?
O9 K19 O14 93.28(13) 3_565 . ?
O9 K19 O14 54.89(11) 3_565 10_665 ?
O9 K19 O14 54.89(11) 12_565 . ?
O9 K19 K1 108.31(9) 12_565 2_664 ?
O9 K19 K1 112.35(9) 12_565 8_666 ?
O9 K19 K1 108.31(9) 3_565 8_666 ?
O9 K19 K1 112.35(9) 3_565 2_664 ?
O9 K19 O1 148.63(15) 3_565 5_554 ?
O9 K19 O1 72.28(14) 3_565 8_666 ?
O9 K19 O1 72.28(14) 12_565 5_554 ?
O9 K19 O1 148.63(15) 12_565 8_666 ?
O14 K19 W5 26.72(7) . . ?
O14 K19 W5 94.19(10) 11_556 . ?
O14 K19 W5 26.72(7) 10_665 10_665 ?
O14 K19 W5 81.83(10) . 10_665 ?
O14 K19 W5 94.19(10) 2_664 10_665 ?
O14 K19 W5 100.72(11) 2_664 . ?
O14 K19 W5 81.83(10) 10_665 . ?
O14 K19 W5 100.72(11) 11_556 10_665 ?
O14 K19 O9 78.47(13) 11_556 3_565 ?
O14 K19 O9 109.24(13) 11_556 12_565 ?
O14 K19 O9 78.47(13) 2_664 12_565 ?
O14 K19 O9 109.24(13) 2_664 3_565 ?
O14 K19 O14 85.17(19) . 10_665 ?
O14 K19 O14 126.31(12) 11_556 10_665 ?
O14 K19 O14 71.29(14) 2_664 10_665 ?
O14 K19 O14 158.8(2) 11_556 2_664 ?
O14 K19 O14 71.29(14) 11_556 . ?
O14 K19 O14 126.31(12) 2_664 . ?
O14 K19 K1 70.25(13) 11_556 8_666 ?
O14 K19 K1 143.69(11) . 2_664 ?
O14 K19 K1 88.51(13) 11_556 2_664 ?
O14 K19 K1 70.25(13) 2_664 2_664 ?
O14 K19 K1 143.69(11) 10_665 8_666 ?
O14 K19 K1 130.39(11) 10_665 2_664 ?
O14 K19 K1 88.51(13) 2_664 8_666 ?
O14 K19 K1 130.39(11) . 8_666 ?
O14 K19 O1 76.11(15) 2_664 5_554 ?
O14 K19 O1 76.11(15) 11_556 8_666 ?
O14 K19 O1 87.26(16) 11_556 5_554 ?
O14 K19 O1 87.26(16) 2_664 8_666 ?
K1 K19 K1 18.30(16) 8_666 2_664 ?
O1 K19 W5 96.77(11) 5_554 . ?
O1 K19 W5 168.71(12) 8_666 . ?
O1 K19 W5 168.71(12) 5_554 10_665 ?
O1 K19 W5 96.77(11) 8_666 10_665 ?
O1 K19 O14 108.49(14) 5_554 . ?
O1 K19 O14 108.49(14) 8_666 10_665 ?
O1 K19 O14 146.44(14) 8_666 . ?
O1 K19 O14 146.44(14) 5_554 10_665 ?
O1 K19 K1 38.72(11) 8_666 8_666 ?
O1 K19 K1 40.33(11) 8_666 2_664 ?
O1 K19 K1 38.72(11) 5_554 2_664 ?
O1 K19 K1 40.33(11) 5_554 8_666 ?
O1 K19 O1 77.3(2) 8_666 5_554 ?
W3 K1 W3 77.88(11) 4_565 . ?
W3 K1 W5 49.90(6) . 4_565 ?
W3 K1 W5 55.42(7) 4_565 4_565 ?
O4 K1 W3 27.79(9) 4_565 4_565 ?
O4 K1 W3 63.50(13) . 4_565 ?
O4 K1 W3 63.50(13) 4_565 . ?
O4 K1 W3 27.79(9) . . ?
O4 K1 O4 62.4(2) 4_565 . ?
O4 K1 W5 27.88(9) 4_565 4_565 ?
O4 K1 W5 63.32(13) . 4_565 ?
O4 K1 O13 52.18(14) 4_565 4_565 ?
O4 K1 O13 52.07(15) 4_565 . ?
O4 K1 O13 52.18(14) . . ?
O13 K1 W3 28.24(9) . . ?
O13 K1 W3 76.39(14) . 4_565 ?
O13 K1 W3 28.24(9) 4_565 4_565 ?
O13 K1 W3 76.39(14) 4_565 . ?
O13 K1 O4 52.07(15) 4_565 . ?
O13 K1 W5 76.46(14) 4_565 4_565 ?
O13 K1 W5 27.90(10) . 4_565 ?
O13 K1 O13 88.3(2) 4_565 . ?
K1 K1 W3 141.06(6) 9_556 . ?
K1 K1 W3 141.06(6) 9_556 4_565 ?
K1 K1 O4 148.82(10) 9_556 4_565 ?
K1 K1 O4 148.82(10) 9_556 . ?
K1 K1 W5 141.16(5) 9_556 4_565 ?
K1 K1 O13 135.86(11) 9_556 4_565 ?
K1 K1 O13 135.86(11) 9_556 . ?
K1 K1 O1 78.96(17) 9_556 . ?
K1 K1 O1 78.96(18) 9_556 4_565 ?
K1 K1 O1 72.56(17) 9_556 12_566 ?
K1 K1 O1 72.56(17) 9_556 9_556 ?
O1 K1 W3 122.28(17) 4_565 4_565 ?
O1 K1 W3 79.39(14) 9_556 4_565 ?
O1 K1 W3 130.57(17) 12_566 4_565 ?
O1 K1 W3 79.39(14) 12_566 . ?
O1 K1 W3 76.35(14) . 4_565 ?
O1 K1 W3 130.57(17) 9_556 . ?
O1 K1 W3 76.35(14) 4_565 . ?
O1 K1 W3 122.28(17) . . ?
O1 K1 O4 106.67(17) 12_566 . ?
O1 K1 O4 103.05(17) 9_556 . ?
O1 K1 O4 103.05(17) 12_566 4_565 ?
O1 K1 O4 69.93(16) 4_565 . ?
O1 K1 O4 106.67(17) 9_556 4_565 ?
O1 K1 O4 132.1(2) 4_565 4_565 ?
O1 K1 O4 132.1(2) . . ?
O1 K1 O4 69.93(16) . 4_565 ?
O1 K1 W5 76.43(14) 12_566 4_565 ?
O1 K1 W5 126.20(18) 4_565 4_565 ?
O1 K1 W5 134.54(18) 9_556 4_565 ?
O1 K1 W5 73.01(14) . 4_565 ?
O1 K1 O13 63.37(16) 12_566 . ?
O1 K1 O13 151.4(2) 12_566 4_565 ?
O1 K1 O13 95.24(17) . . ?
O1 K1 O13 95.25(17) 4_565 4_565 ?
O1 K1 O13 100.58(17) . 4_565 ?
O1 K1 O13 63.37(16) 9_556 4_565 ?
O1 K1 O13 151.4(2) 9_556 . ?
O1 K1 O13 100.58(17) 4_565 . ?
O1 K1 O1 79.9(2) 4_565 9_556 ?
O1 K1 O1 145.1(3) 9_556 12_566 ?
O1 K1 O1 79.8(2) . 12_566 ?
O1 K1 O1 93.5(2) 4_565 12_566 ?
O1 K1 O1 93.5(2) . 9_556 ?
O1 K1 O1 157.9(3) . 4_565 ?
K1 O1 K19 100.55(18) . 6 ?
K1 O1 K19 98.67(17) 9_556 6 ?
K1 O1 K1 28.5(3) . 9_556 ?

loop_
_geom_torsion_atom_site_label_1
_geom_torsion_atom_site_label_2
_geom_torsion_atom_site_label_3
_geom_torsion_atom_site_label_4
_geom_torsion
_geom_torsion_site_symmetry_1
_geom_torsion_site_symmetry_2
_geom_torsion_site_symmetry_3
_geom_torsion_site_symmetry_4
_geom_torsion_publ_flag
O15 Si1 O15 W3 -59.77(19) 9 . . . ?
O15 Si1 O15 W3 59.93(19) 4_565 . . . ?
O15 Si1 O15 W3 -179.6(3) 12_565 . . . ?
O15 Si1 O15 W5 -60.43(19) 4_565 . . 4_565 ?
O15 Si1 O15 W5 179.9(3) 9 . . 4_565 ?
O15 Si1 O15 W5 60.1(2) 12_565 . . 4_565 ?
O15 Si1 O15 W7 59.50(19) 9 . . 9 ?
O15 Si1 O15 W7 179.2(3) 4_565 . . 9 ?
O15 Si1 O15 W7 -60.32(19) 12_565 . . 9 ?
O15 W5 O6 W7 57.3(5) 4_565 . . . ?
O15 W5 O14 K19 54.5(11) 4_565 . . . ?
O15 W5 O14 K19 -79.7(11) 4_565 . . 3_565 ?
O4 W5 O6 W7 -28.1(5) . . . . ?
O4 W5 O14 K19 65.2(4) . . . 3_565 ?
O4 W5 O14 K19 -160.54(17) . . . . ?
O6 W5 O14 K19 -71.86(19) . . . . ?
O6 W5 O14 K19 153.9(4) . . . 3_565 ?
O9 W5 O6 W7 131.0(5) 12_565 . . . ?
O9 W5 O14 K19 -114.7(4) 12_565 . . 3_565 ?
O9 W5 O14 K19 19.50(19) 12_565 . . . ?
O13 W5 O6 W7 47.7(9) 4_565 . . . ?
O13 W5 O14 K19 108.67(19) 4_565 . . . ?
O13 W5 O14 K19 -25.5(4) 4_565 . . 3_565 ?
O14 W5 O6 W7 -130.9(5) . . . . ?
K19 W5 O6 W7 177.3(5) . . . . ?
K19 W5 O14 K19 -134.2(5) . . . 3_565 ?
K1 W5 O6 W7 -36.4(6) . . . . ?
K1 W5 O14 K19 20.4(4) . . . 3_565 ?
K1 W5 O14 K19 154.57(13) . . . . ?
_shelx_res_file                  
;
TITL freezer_kcl_a.res in P6(2)22
    2025gu0048.res
    created by SHELXL-2019/3 at 16:44:43 on 24-Oct-2025
REM Old TITL Freezer_KCl in P622
REM SHELXT solution in P6(2)22: R1 0.094, Rweak 0.022, Alpha 0.004
REM <I/s> 5.250 for 9 systematic absences, Orientation as input
REM Flack x = 0.106 ( 0.010 ) from 1048 Parsons' quotients
REM Formula found by SHELXT: O38 Cl10 K W12
CELL 0.71073 18.954 18.954 12.5283 90 90 120
ZERR 3 0.0003 0.0003 0.0002 0 0 0
LATT -1
SYMM -Y,+X-Y,0.667+Z
SYMM +Y-X,-X,0.333+Z
SYMM -X,-Y,+Z
SYMM +Y,-X+Y,0.667+Z
SYMM -Y+X,+X,0.333+Z
SYMM +Y,+X,0.667-Z
SYMM -Y+X,-Y,-Z
SYMM -X,-X+Y,0.333-Z
SYMM -Y,-X,0.667-Z
SYMM +Y-X,+Y,-Z
SYMM +X,+X-Y,0.333-Z
SFAC K O Si W H
UNIT 9 132 3 36 15
ISOR 0.005 0.01 K19 K1
SIMU 0.0005 0.001 1.7 K1 K19

L.S. 50
PLAN  5
TEMP -123
CONF
list 4
MORE -1
ABIN
fmap 2 53
acta
OMIT -1 2 1
OMIT 1 1 1
OMIT 3 0 0
REM <olex2.extras>
REM <HklSrc "%.\\2025GU0048_sq.hkl">
REM </olex2.extras>

WGHT    0.011200    7.120400
FVAR       0.10074
SI1   3    0.000000    0.500000    0.166667    10.25000    0.01512    0.01263 =
         0.01360    0.00000    0.00000    0.00756
O15   2   -0.057389    0.520232    0.241681    11.00000    0.01189    0.01730 =
         0.01511    0.00075   -0.00104    0.00775
W3    4   -0.007257    0.627671    0.366391    11.00000    0.01337    0.02369 =
         0.02146   -0.00985   -0.00260    0.01077
O4    2    0.067948    0.593028    0.404029    11.00000    0.01515    0.02899 =
         0.01591   -0.00541    0.00052    0.01278
W5    4    0.151978    0.569486    0.364834    11.00000    0.01266    0.02488 =
         0.01407   -0.00305   -0.00270    0.01080
O6    2    0.179383    0.648073    0.256777    11.00000    0.01335    0.01898 =
         0.01984   -0.00149   -0.00171    0.00713
W7    4    0.151950    0.707532    0.158178    11.00000    0.01293    0.01147 =
         0.02267   -0.00299   -0.00228    0.00383
O8    2    0.067117    0.689629    0.255835    11.00000    0.01467    0.01801 =
         0.03128   -0.01012   -0.00722    0.01038
O9    2    0.206213    0.683034    0.046706    11.00000    0.01271    0.01144 =
         0.01795   -0.00330   -0.00185    0.00244
O10   2    0.091893    0.724111    0.046082    11.00000    0.01501    0.01476 =
         0.03316    0.00382   -0.00327    0.00385
O11   2    0.223014    0.806075    0.184728    11.00000    0.01661    0.01587 =
         0.03711   -0.00702   -0.00607    0.00440
O12   2    0.011583    0.699714    0.460507    11.00000    0.01986    0.03732 =
         0.04086   -0.02136   -0.00333    0.01706
O13   2   -0.091930    0.533037    0.437629    11.00000    0.01895    0.03701 =
         0.01583   -0.00803   -0.00190    0.01774
O14   2    0.226618    0.622698    0.456428    11.00000    0.01510    0.03528 =
         0.01600   -0.00673   -0.00679    0.01118
K19   1    0.371618    0.628382    0.333333    10.50000    0.02332    0.02332 =
         0.01635   -0.00183   -0.00183    0.01340
K1    1    0.000000    0.500000    0.612481    10.25000    0.04409    0.06396 =
         0.06021    0.00000    0.00000    0.02408
O1    2   -0.121919    0.346104    0.654016    11.00000    0.02886    0.04223 =
         0.03992   -0.00602   -0.00779    0.01941
HKLF 4


REM  freezer_kcl_a.res in P6(2)22
REM wR2 = 0.0298, GooF = S = 1.038, Restrained GooF = 1.038 for all data
REM R1 = 0.0146 for 3168 Fo > 4sig(Fo) and 0.0153 for all 3241 data
REM 140 parameters refined using 12 restraints

END

WGHT      0.0112      7.0544

REM Highest difference peak  0.564,  deepest hole -0.646,  1-sigma level  0.105
Q1    1   0.1723  0.7583  0.1976  11.00000  0.05    0.56
Q2    1  -0.1385  0.3055  0.6995  11.00000  0.05    0.46
Q3    1   0.1428  0.5191  0.3283  11.00000  0.05    0.44
Q4    1   0.1396  0.6441  0.2963  11.00000  0.05    0.44
Q5    1   0.1187  0.7218  0.1805  11.00000  0.05    0.43
;
_shelx_res_checksum              84446
_shelx_fab_file                  
;
    0    2    0    -39.68      0.21
   -1    3    0    -38.11      0.46
    0    3    0    -76.30      0.29
   -2    4    0     47.89      0.04
   -1    4    0      2.68      0.23
    0    4    0     -4.50     -0.35
   -2    5    0     43.46      0.26
   -1    5    0     27.04      0.24
    0    5    0     48.30     -0.56
   -3    6    0     24.32      0.07
   -2    6    0     15.83      0.70
   -1    6    0     29.41      0.16
    0    6    0     31.79     -0.08
   -3    7    0      9.35      0.26
   -2    7    0      1.07      0.29
   -1    7    0      2.65      0.16
    0    7    0     -9.84      0.36
   -4    8    0      3.41     -0.18
   -3    8    0     -4.67     -0.18
   -2    8    0    -10.93     -0.04
   -1    8    0    -12.48      0.18
    0    8    0     -5.07     -0.06
   -4    9    0      0.29     -0.29
   -3    9    0     -9.64     -0.11
   -2    9    0     -8.47      0.09
   -1    9    0      5.07      0.04
    0    9    0     22.26     -0.29
   -5   10    0     14.73     -0.13
   -4   10    0      7.98      0.08
   -3   10    0     -0.82      0.24
   -2   10    0     -1.48      0.17
   -1   10    0     11.94      0.07
    0   10    0     16.83      0.13
   -5   11    0     20.85      0.02
   -4   11    0     13.39      0.28
   -3   11    0     -0.37      0.16
   -2   11    0     -6.89     -0.10
   -1   11    0     -0.39      0.03
    0   11    0     -5.13      0.30
   -6   12    0      6.65     -0.10
   -5   12    0      7.53      0.03
   -4   12    0      4.22      0.08
   -3   12    0     -4.52     -0.17
   -2   12    0     -4.27     -0.25
   -1   12    0     -7.21     -0.08
    0   12    0    -17.12      0.03
   -6   13    0    -14.51     -0.03
   -5   13    0     -6.00     -0.04
   -4   13    0     -1.81     -0.06
   -3   13    0      1.87      0.00
   -2   13    0      5.48      0.04
   -1   13    0     -7.47     -0.15
    0   13    0    -13.23     -0.26
   -7   14    0    -18.36      0.16
   -6   14    0    -12.09     -0.03
   -5   14    0     -2.38     -0.02
   -4   14    0      1.81      0.17
   -3   14    0      6.26      0.27
   -2   14    0      1.32      0.07
   -1   14    0     -5.51     -0.14
    0   14    0      4.57     -0.07
   -7   15    0     -1.52      0.06
   -6   15    0      5.09     -0.06
   -5   15    0      6.35      0.02
   -4   15    0      2.21      0.15
   -3   15    0     -3.02      0.03
   -2   15    0     -8.20     -0.04
   -1   15    0      4.57      0.15
    0   15    0     15.35      0.24
   -8   16    0      7.74      0.00
   -7   16    0      9.15      0.05
   -6   16    0      8.86     -0.11
   -5   16    0      2.92     -0.09
   -4   16    0     -1.67     -0.03
   -3   16    0     -6.96     -0.09
   -2   16    0     -4.87      0.02
   -1   16    0      4.98      0.08
    0   16    0      0.64      0.04
   -8   17    0      3.45      0.13
   -7   17    0      1.43      0.08
   -6   17    0     -1.12     -0.08
   -5   17    0     -0.44      0.01
   -4   17    0     -0.57     -0.05
   -3   17    0     -5.13     -0.11
   -2   17    0     -1.08     -0.14
   -1   17    0     -1.64     -0.19
    0   17    0     -6.58     -0.14
   -9   18    0     -3.75      0.00
   -8   18    0     -3.80      0.17
   -7   18    0     -3.63      0.12
   -6   18    0     -2.44      0.13
   -5   18    0     -0.28      0.08
   -4   18    0     -3.45     -0.05
   -3   18    0     -1.65     -0.06
   -2   18    0      3.32     -0.17
   -1   18    0     -2.82     -0.01
    0   18    0     -4.66      0.07
   -9   19    0     -2.37     -0.17
   -8   19    0      0.41      0.07
   -7   19    0      0.49      0.14
   -6   19    0      0.34      0.13
   -5   19    0      0.68      0.08
   -4   19    0      0.40      0.22
   -3   19    0      2.70      0.02
   -2   19    0     -4.15     -0.14
   -1   19    0     -6.80      0.24
    0   19    0      0.54      0.29
  -10   20    0      3.94     -0.17
   -9   20    0      4.91     -0.09
   -8   20    0      4.31      0.05
   -7   20    0      2.99      0.08
   -6   20    0      5.66     -0.01
   -5   20    0      5.98      0.13
   -4   20    0      4.26      0.16
   -3   20    0     -3.07     -0.31
   -2   20    0    -11.22     -0.18
   -1   20    0     -2.10      0.24
    0   20    0      5.69      0.11
  -10   21    0      7.73      0.47
   -9   21    0      6.53      0.25
   -8   21    0      3.75      0.03
   -7   21    0      4.35     -0.16
   -6   21    0      5.56     -0.10
   -5   21    0      4.16      0.19
   -4   21    0      3.53     -0.21
   -3   21    0     -2.68     -0.52
   -2   21    0     -3.74     -0.05
   -1   21    0      2.09      0.02
    0   21    0      1.37     -0.38
  -11   22    0      4.76      1.14
  -10   22    0      5.32      0.68
   -9   22    0      3.87      0.28
   -8   22    0      0.87     -0.17
   -7   22    0     -0.05     -0.21
   -6   22    0     -1.32      0.44
   -5   22    0      1.68      0.61
   -4   22    0      4.93     -0.20
   -3   22    0      3.42     -0.37
   -2   22    0      2.90      0.02
   -1   22    0     -0.44     -0.14
  -11   23    0      0.98      0.35
  -10   23    0      0.62      0.19
   -9   23    0     -1.76      0.07
   -8   23    0     -2.87     -0.06
   -7   23    0     -3.69      0.39
   -6   23    0     -3.21      1.14
   -5   23    0      2.21      0.78
   -4   23    0      5.15     -0.06
   -3   23    0      5.01     -0.16
  -12   24    0      0.73     -0.08
  -11   24    0     -0.68     -0.33
  -10   24    0     -4.02     -0.07
   -9   24    0     -4.34      0.15
   -8   24    0     -2.06      0.26
   -7   24    0     -2.33      0.63
   -6   24    0     -0.75      0.78
  -12   25    0      1.79     -0.31
  -11   25    0     -1.56     -0.19
  -10   25    0     -3.84      0.09
    0    2    1     10.50     -0.25
   -1    3    1    -10.50    -16.24
    0    3    1    -23.60      0.27
   -1    4    1      9.94    -33.31
   -2    4    1     -5.88    -13.09
    0    4    1      9.03      0.02
   -1    5    1     28.13     -9.30
   -2    5    1     39.41     16.30
    0    5    1      4.71     -0.02
   -1    6    1     -0.78     16.81
   -2    6    1     27.08     14.99
   -3    6    1     20.05     36.35
    0    6    1    -12.94      0.02
   -1    7    1    -12.76     20.81
   -2    7    1     -5.20      7.13
   -3    7    1      4.54     -4.64
    0    7    1     -4.16     -0.17
   -1    8    1     -1.20      4.13
   -2    8    1     -8.58      4.73
   -3    8    1     -1.96    -11.31
   -4    8    1     -5.56    -10.94
    0    8    1      6.98     -0.06
   -1    9    1      3.44     -6.68
   -2    9    1      0.19      1.68
   -3    9    1      6.02      0.16
   -4    9    1      7.41     -1.10
    0    9    1      4.14     -0.20
   -1   10    1      1.47     -1.61
   -2   10    1     -0.12      3.67
   -3   10    1      6.10      9.49
   -4   10    1     13.46      2.45
   -5   10    1      2.23      4.89
    0   10    1      3.35     -0.18
   -1   11    1      1.80      4.95
   -2   11    1     -2.81      3.19
   -3   11    1     -2.19      9.67
   -4   11    1      5.53      5.90
   -5   11    1      4.01     -2.79
    0   11    1      4.70      0.05
   -1   12    1      1.47      2.48
   -2   12    1     -3.83     -2.62
   -3   12    1     -7.17     -2.59
   -4   12    1     -3.07      4.71
   -5   12    1      1.62     -0.32
   -6   12    1     -2.47     -3.58
    0   12    1      2.48     -0.06
   -1   13    1      1.02     -6.31
   -2   13    1     -2.76     -5.59
   -3   13    1     -5.97     -9.29
   -4   13    1     -3.37     -1.88
   -5   13    1      2.23      2.45
   -6   13    1      1.50     -1.85
    0   13    1      1.48     -0.10
   -1   14    1      3.38     -9.87
   -2   14    1      1.78     -4.42
   -3   14    1     -2.64     -2.00
   -4   14    1      0.38     -1.72
   -5   14    1      7.44      2.68
   -6   14    1      6.60     -1.86
   -7   14    1     -1.97     -3.96
    0   14    1     -0.12     -0.16
   -1   15    1     -0.97     -3.37
   -2   15    1      3.92     -1.51
   -3   15    1      2.36      6.01
   -4   15    1      1.67      2.81
   -5   15    1      7.34      2.30
   -6   15    1      8.94     -0.25
   -7   15    1      0.82     -6.54
    0   15    1     -4.69     -0.09
   -1   16    1     -1.32      2.90
   -2   16    1     -0.39     -0.78
   -3   16    1      1.09      4.25
   -4   16    1      0.91      4.47
   -5   16    1      1.89     -0.79
   -6   16    1      3.45     -0.14
   -7   16    1      1.13     -1.66
   -8   16    1     -2.34     -2.96
    0   16    1      0.53      0.14
   -1   17    1      2.80      1.98
   -2   17    1      2.64     -1.51
   -3   17    1      0.83     -3.38
   -4   17    1     -1.55      1.59
   -5   17    1     -4.37     -2.03
   -6   17    1     -3.65     -3.72
   -7   17    1     -0.96     -0.65
   -8   17    1      0.46      1.12
    0   17    1      2.06      0.10
   -1   18    1      1.72     -1.45
   -2   18    1      1.61      0.57
   -3   18    1      2.52     -3.47
   -4   18    1      2.98     -2.12
   -5   18    1     -1.78     -0.87
   -6   18    1     -7.37     -4.43
   -7   18    1     -4.51     -3.67
   -8   18    1      0.50     -1.08
   -9   18    1      1.11      1.06
    0   18    1      3.68     -0.03
   -1   19    1      2.73     -1.69
   -2   19    1     -0.02      2.45
   -3   19    1     -1.24      2.97
   -4   19    1      1.72     -1.95
   -5   19    1      5.23     -1.24
   -6   19    1     -0.38     -2.41
   -7   19    1     -5.09     -3.28
   -8   19    1     -2.32     -1.96
   -9   19    1      0.13     -0.19
    0   19    1      3.59      0.04
   -1   20    1     -0.92      0.11
   -2   20    1     -1.69      0.97
   -3   20    1     -1.28      4.09
   -4   20    1     -1.60     -0.16
   -5   20    1      2.48     -3.40
   -6   20    1      3.96     -2.10
   -7   20    1     -0.89     -1.24
   -8   20    1     -1.57      0.75
   -9   20    1      0.13      1.39
  -10   20    1      0.21      1.71
    0   20    1     -0.25     -0.02
   -1   21    1     -2.85      0.48
   -2   21    1     -4.42     -1.13
   -3   21    1     -1.85     -0.73
   -4   21    1     -0.66     -0.18
   -5   21    1     -0.30     -3.10
   -6   21    1      1.99     -2.22
   -7   21    1     -0.58     -0.29
   -8   21    1     -1.16      1.51
   -9   21    1      2.46      1.74
  -10   21    1      2.18      0.93
    0   21    1     -1.19     -0.13
   -1   22    1     -2.15     -0.66
   -2   22    1     -3.52     -1.25
   -3   22    1     -1.11     -2.10
   -4   22    1      1.64     -0.44
   -5   22    1      0.14     -0.82
   -6   22    1      0.18     -1.52
   -7   22    1     -0.50      0.29
   -8   22    1     -2.50      1.27
   -9   22    1      0.81      1.33
  -10   22    1      2.99     -0.52
  -11   22    1      0.25     -0.41
   -3   23    1     -0.50      0.06
   -4   23    1      2.38      1.70
   -5   23    1      1.79      1.95
   -6   23    1     -0.72     -1.18
   -7   23    1     -0.23     -1.93
   -8   23    1     -0.89     -0.18
   -9   23    1     -1.00      2.06
  -10   23    1     -0.14      2.24
  -11   23    1     -0.40     -0.58
   -6   24    1     -1.49      0.48
   -7   24    1     -0.90     -2.41
   -8   24    1      1.16     -2.36
   -9   24    1      0.19     -0.23
  -10   24    1     -1.95      3.04
  -11   24    1     -2.78      3.03
  -12   24    1     -0.08     -0.14
  -10   25    1     -1.19     -0.25
  -11   25    1     -2.90      2.06
  -12   25    1     -1.29      2.15
    0    1    2     12.73      0.12
   -1    2    2     -0.01      2.96
    0    2    2     53.62      0.13
   -1    3    2     17.31     28.88
    0    3    2     27.23      0.10
   -1    4    2    -11.43     14.02
   -2    4    2    -19.79     31.98
    0    4    2    -35.42      0.27
   -1    5    2    -18.51    -14.95
   -2    5    2     -6.63     13.62
    0    5    2    -32.73      0.14
   -1    6    2     -4.43    -29.21
   -2    6    2      6.67     -9.32
   -3    6    2     -7.79     12.37
    0    6    2      7.03      0.12
   -1    7    2     12.07    -23.89
   -2    7    2     -8.41    -26.91
   -3    7    2    -12.87     11.79
    0    7    2     45.54      0.15
   -1    8    2     22.52     -0.08
   -2    8    2    -13.92    -19.09
   -3    8    2    -16.58     -7.42
   -4    8    2    -10.23     15.89
    0    8    2     39.16      0.06
   -1    9    2     10.53     16.24
   -2    9    2     -8.11      7.92
   -3    9    2     -6.92     -4.77
   -4    9    2      0.70      0.67
    0    9    2      3.81      0.01
   -1   10    2     -3.35     11.83
   -2   10    2     -1.43     15.93
   -3   10    2     -3.25      6.14
   -4   10    2      6.52      4.70
   -5   10    2     -1.34      2.49
    0   10    2    -14.96     -0.07
   -1   11    2     -4.58      1.20
   -2   11    2      4.73      6.06
   -3   11    2     -1.18      2.88
   -4   11    2      0.40      2.27
   -5   11    2     -0.04      8.82
    0   11    2     -5.48      0.22
   -1   12    2      3.25     -5.44
   -2   12    2      5.73     -3.81
   -3   12    2      4.55     -1.86
   -4   12    2     -1.56     -4.71
   -5   12    2      1.49     -1.45
   -6   12    2     -0.62      1.63
    0   12    2     11.87      0.17
   -1   13    2      8.15     -6.50
   -2   13    2      3.17     -8.16
   -3   13    2      7.06     -4.09
   -4   13    2      3.04     -3.19
   -5   13    2      3.58     -7.04
   -6   13    2      6.30     -7.61
    0   13    2     10.19     -0.22
   -1   14    2      2.64     -3.18
   -2   14    2      0.10     -3.54
   -3   14    2      3.63     -3.07
   -4   14    2      5.38     -1.45
   -5   14    2      1.48     -3.09
   -6   14    2      3.25     -5.59
   -7   14    2      3.15     -4.91
    0   14    2     -1.75     -0.12
   -1   15    2      1.06     -0.90
   -2   15    2      0.82      2.09
   -3   15    2     -2.36      3.39
   -4   15    2      2.89      0.64
   -5   15    2     -0.68     -0.44
   -6   15    2     -5.88     -1.31
   -7   15    2     -5.31      2.26
    0   15    2     -2.28     -0.08
   -1   16    2      0.70     -0.41
   -2   16    2      3.71      0.75
   -3   16    2     -1.15      4.66
   -4   16    2     -0.22      3.36
   -5   16    2      0.77      1.52
   -6   16    2     -6.59      0.51
   -7   16    2     -8.41     -0.65
   -8   16    2     -2.76      4.07
    0   16    2      2.26     -0.09
   -1   17    2      2.90      0.35
   -2   17    2     -0.94     -1.64
   -3   17    2      0.17     -0.70
   -4   17    2      0.76      1.36
   -5   17    2      4.64      0.19
   -6   17    2      0.83      0.96
   -7   17    2     -2.70     -2.39
   -8   17    2      0.07     -4.90
    0   17    2     11.62     -0.05
   -1   18    2      7.85      1.22
   -2   18    2      1.09      0.42
   -3   18    2      0.73     -3.37
   -4   18    2      0.28     -2.75
   -5   18    2      3.54     -2.89
   -6   18    2      6.32     -2.83
   -7   18    2      3.24     -1.60
   -8   18    2      1.12     -3.39
   -9   18    2      1.50     -2.54
    0   18    2      8.54     -0.06
   -1   19    2      2.20      0.40
   -2   19    2      2.59      3.18
   -3   19    2      3.22      0.87
   -4   19    2      2.32     -2.51
   -5   19    2     -0.71     -2.34
   -6   19    2      1.44     -4.41
   -7   19    2      2.01     -3.13
   -8   19    2     -0.76     -0.68
   -9   19    2     -3.32      2.74
    0   19    2     -1.20     -0.08
   -1   20    2     -0.74     -1.09
   -2   20    2      1.38      2.05
   -3   20    2      0.83      4.74
   -4   20    2      0.15      1.49
   -5   20    2     -2.49      0.75
   -6   20    2     -3.77     -0.04
   -7   20    2     -2.76     -1.94
   -8   20    2     -3.47     -0.64
   -9   20    2     -5.22      1.59
  -10   20    2     -4.16      5.63
    0   20    2     -1.50     -0.08
   -1   21    2      0.75     -1.26
   -2   21    2      2.31     -0.46
   -3   21    2      2.30      4.43
   -4   21    2     -1.17      4.45
   -5   21    2     -3.99      0.17
   -6   21    2     -5.06      0.31
   -7   21    2     -3.09      0.79
   -8   21    2     -1.41      1.83
   -9   21    2     -2.63      1.03
  -10   21    2     -3.43      1.50
    0   21    2      1.43      0.00
   -1   22    2      1.76      0.10
   -2   22    2      1.96     -2.27
   -3   22    2      3.47      0.34
   -4   22    2      2.37      5.07
   -5   22    2     -0.35      1.11
   -6   22    2     -2.00     -3.89
   -7   22    2     -1.93     -2.81
   -8   22    2      1.30      1.13
   -9   22    2      2.97      2.87
  -10   22    2      0.84      0.63
  -11   22    2      0.03      0.37
   -3   23    2      2.31     -3.14
   -4   23    2      3.27      0.82
   -5   23    2      1.88      2.65
   -6   23    2      1.30     -2.04
   -7   23    2      0.47     -3.80
   -8   23    2      0.68     -1.82
   -9   23    2      3.04      0.22
  -10   23    2      2.56     -1.21
  -11   23    2      1.03     -1.81
   -6   24    2      0.10      0.05
   -7   24    2      1.10     -1.10
   -8   24    2      0.58      0.42
   -9   24    2      0.09      0.50
  -10   24    2     -1.16     -2.67
  -11   24    2     -2.21     -4.94
  -12   24    2      1.56     -2.09
  -11   25    2     -3.51     -2.36
  -12   25    2     -1.41     -2.28
    0    0    3     13.38     -0.37
    0    1    3     -1.29     -0.50
   -1    2    3    -15.62      4.11
    0    2    3    -10.16     -0.09
   -1    3    3      3.76     11.67
    0    3    3     21.91      0.15
   -1    4    3     29.08     15.13
   -2    4    3     29.72      2.48
    0    4    3     13.49      0.21
   -1    5    3      3.46     -4.29
   -2    5    3     15.40      4.94
    0    5    3     -9.68     -0.23
   -1    6    3      5.75    -21.41
   -2    6    3     -2.87     -5.64
   -3    6    3    -15.73     -1.17
    0    6    3     11.66     -0.37
   -1    7    3     17.97    -14.90
   -2    7    3     16.49     -2.11
   -3    7    3     -1.82      7.98
    0    7    3     16.82      0.00
   -1    8    3      9.15     -1.01
   -2    8    3     11.94      0.48
   -3    8    3     15.62     17.96
   -4    8    3     11.59      0.05
    0    8    3     14.46     -0.03
   -1    9    3      7.65      8.18
   -2    9    3      1.06     -4.75
   -3    9    3      4.51      2.76
   -4    9    3      1.02      8.72
    0    9    3      9.05      0.18
   -1   10    3      0.13      7.63
   -2   10    3     -1.27     -1.71
   -3   10    3     -0.66     -9.29
   -4   10    3     -3.87      4.64
   -5   10    3    -11.03     -1.31
    0   10    3     -5.68      0.80
   -1   11    3     -5.20     -1.19
   -2   11    3     -4.30      1.44
   -3   11    3     -3.41     -4.69
   -4   11    3      2.97      5.17
   -5   11    3      0.02      7.94
    0   11    3     -6.13      0.60
   -1   12    3      0.19     -4.32
   -2   12    3      1.01     -1.24
   -3   12    3     -2.44     -1.84
   -4   12    3      2.31      1.20
   -5   12    3      7.97     11.82
   -6   12    3      6.19     -0.34
    0   12    3      0.93      0.31
   -1   13    3      2.49      0.60
   -2   13    3      4.66     -0.21
   -3   13    3      3.90     -0.20
   -4   13    3      0.05     -6.00
   -5   13    3      3.33      0.42
   -6   13    3      1.32      3.74
    0   13    3      2.80      0.12
   -1   14    3      2.63      0.89
   -2   14    3      2.23      0.34
   -3   14    3      2.81      2.90
   -4   14    3     -0.97     -2.10
   -5   14    3     -1.97     -7.87
   -6   14    3     -1.86     -2.42
   -7   14    3     -5.60     -0.32
    0   14    3     -0.44     -0.02
   -1   15    3      0.15     -3.51
   -2   15    3      1.60     -3.09
   -3   15    3     -1.22     -0.44
   -4   15    3     -2.20      1.93
   -5   15    3     -4.25     -4.08
   -6   15    3     -0.98     -4.17
   -7   15    3     -2.69     -0.44
    0   15    3     -4.24      0.22
   -1   16    3     -0.11     -4.63
   -2   16    3      1.64     -3.34
   -3   16    3     -2.08     -3.32
   -4   16    3     -0.71     -1.55
   -5   16    3     -1.04     -1.92
   -6   16    3     -1.85     -2.91
   -7   16    3     -0.38     -0.17
   -8   16    3     -2.63      0.14
    0   16    3      0.01      0.13
   -1   17    3      1.11     -1.57
   -2   17    3      2.13      0.09
   -3   17    3      0.39     -0.39
   -4   17    3     -0.25     -3.42
   -5   17    3      2.96     -2.43
   -6   17    3     -0.94     -2.91
   -7   17    3     -1.54     -2.72
   -8   17    3     -3.32     -0.68
    0   17    3      2.55     -0.03
   -1   18    3      0.53      0.76
   -2   18    3     -0.83      1.48
   -3   18    3      0.86      2.44
   -4   18    3     -1.05     -1.34
   -5   18    3      1.35     -2.94
   -6   18    3      0.72     -1.88
   -7   18    3     -1.82     -1.72
   -8   18    3     -0.98     -1.35
   -9   18    3     -3.28      1.05
    0   18    3      2.41     -0.14
   -1   19    3     -0.18      0.50
   -2   19    3     -1.15      0.42
   -3   19    3      0.32      0.84
   -4   19    3     -0.96     -0.18
   -5   19    3     -2.21     -2.86
   -6   19    3      1.04     -1.95
   -7   19    3     -0.42      1.96
   -8   19    3      0.15      3.88
   -9   19    3     -1.64      1.44
    0   19    3     -0.89     -0.29
   -1   20    3     -2.26     -1.68
   -2   20    3     -2.00     -0.77
   -3   20    3      1.26      0.39
   -4   20    3      3.78      0.72
   -5   20    3      0.33     -1.84
   -6   20    3      0.42     -3.48
   -7   20    3      1.65      1.16
   -8   20    3      0.64      7.41
   -9   20    3     -1.78      5.87
  -10   20    3     -6.10     -0.98
    0   20    3     -0.90     -0.12
   -1   21    3      1.56     -2.43
   -2   21    3     -0.72     -2.66
   -3   21    3     -0.82     -0.08
   -4   21    3      3.33      2.83
   -5   21    3      5.03      2.63
   -6   21    3      2.17     -1.81
   -7   21    3      1.87     -3.44
   -8   21    3      1.20      2.29
   -9   21    3      0.11      5.63
  -10   21    3     -5.17      2.13
    0   21    3      2.47     -0.01
   -1   22    3      2.49     -0.58
   -2   22    3      2.59     -1.74
   -3   22    3      0.28     -0.90
   -4   22    3     -0.28      1.39
   -5   22    3      2.57      3.36
   -6   22    3      2.58      2.63
   -7   22    3      1.11     -1.63
   -8   22    3      1.08     -2.70
   -9   22    3      1.42     -0.96
  -10   22    3     -0.33     -1.08
  -11   22    3     -3.67      0.52
   -4   23    3     -0.67      0.75
   -5   23    3      0.53      0.90
   -6   23    3      2.13      1.79
   -7   23    3      0.73      1.86
   -8   23    3      0.87     -0.19
   -9   23    3      1.94     -2.14
  -10   23    3      1.79     -4.80
  -11   23    3     -1.77     -2.89
   -7   24    3      2.19      2.15
   -8   24    3      1.08      1.41
   -9   24    3      1.60     -0.11
  -10   24    3      1.75     -1.96
  -11   24    3      0.42     -2.90
  -12   24    3     -1.35      0.00
    0    1    4     18.22     -0.11
   -1    2    4     14.36     26.25
    0    2    4     29.86     -0.08
   -1    3    4      7.54      7.21
    0    3    4      3.53     -0.15
   -1    4    4     -6.21     -8.12
   -2    4    4     -9.71    -15.74
    0    4    4      2.99     -0.28
   -1    5    4      4.08     -3.94
   -2    5    4     -4.75    -10.03
    0    5    4      1.95      0.08
   -1    6    4     -9.70     -1.35
   -2    6    4     -5.63      9.32
   -3    6    4      3.25      6.05
    0    6    4    -14.76      0.00
   -1    7    4     -4.55     -6.22
   -2    7    4    -13.11      6.58
   -3    7    4    -11.02      7.70
    0    7    4      2.67     -0.17
   -1    8    4     13.31     -5.87
   -2    8    4     11.27     -3.72
   -3    8    4     -7.68     -0.32
   -4    8    4     -6.37    -12.17
    0    8    4      6.75      0.04
   -1    9    4     -0.16     -2.04
   -2    9    4     11.61     -8.11
   -3    9    4      9.61      0.51
   -4    9    4     -3.22     -1.19
    0    9    4      0.05      0.04
   -1   10    4     -3.52      0.53
   -2   10    4     -7.11     -8.42
   -3   10    4      3.22     -2.28
   -4   10    4     -0.45     10.38
   -5   10    4      1.08      4.56
    0   10    4      8.51     -0.13
   -1   11    4      3.42      1.70
   -2   11    4     -6.33     -1.81
   -3   11    4     -0.16     -5.68
   -4   11    4      0.71      5.36
   -5   11    4     -5.67      1.20
    0   11    4      6.10      0.02
   -1   12    4      1.44      0.06
   -2   12    4     -2.09      4.76
   -3   12    4      1.01     -0.19
   -4   12    4      8.03      0.83
   -5   12    4     -2.06     -0.32
   -6   12    4     -5.92    -12.24
    0   12    4     -1.10      0.05
   -1   13    4      1.44     -2.02
   -2   13    4      1.00      2.00
   -3   13    4     -1.55      4.22
   -4   13    4      6.07      1.50
   -5   13    4      4.72      5.92
   -6   13    4     -5.03     -3.91
    0   13    4      0.25      0.18
   -1   14    4      3.28     -1.41
   -2   14    4      4.90     -1.53
   -3   14    4      0.62      3.49
   -4   14    4      0.27      0.75
   -5   14    4      3.38      3.52
   -6   14    4     -2.21      5.50
   -7   14    4     -1.82     -3.90
    0   14    4      2.56      0.21
   -1   15    4      2.11     -1.69
   -2   15    4      4.21     -0.27
   -3   15    4      3.45      4.04
   -4   15    4     -0.53      3.15
   -5   15    4      0.17     -3.56
   -6   15    4     -0.51      1.68
   -7   15    4     -3.15     -1.21
    0   15    4      1.12      0.01
   -1   16    4     -0.55     -2.95
   -2   16    4     -0.53      1.19
   -3   16    4      1.75      3.72
   -4   16    4      1.18      4.79
   -5   16    4      0.12     -2.09
   -6   16    4      0.57     -2.19
   -7   16    4     -1.35      1.56
   -8   16    4     -1.54     -3.44
    0   16    4      1.38      0.03
   -1   17    4      1.86     -2.81
   -2   17    4     -2.38      0.27
   -3   17    4     -2.14      2.59
   -4   17    4      1.32      2.56
   -5   17    4      2.32      1.22
   -6   17    4      0.88     -2.10
   -7   17    4      0.32      3.95
   -8   17    4     -0.45      2.63
    0   17    4      4.16     -0.13
   -1   18    4      1.47     -1.78
   -2   18    4      0.57     -1.64
   -3   18    4     -0.95      1.03
   -4   18    4      0.46      1.44
   -5   18    4      2.25      2.96
   -6   18    4      0.55     -1.66
   -7   18    4      0.14     -1.79
   -8   18    4      2.19      3.81
   -9   18    4      1.21      2.93
    0   18    4     -0.79     -0.20
   -1   19    4     -3.24     -1.54
   -2   19    4     -1.95     -3.37
   -3   19    4     -0.07     -0.69
   -4   19    4      1.13      2.12
   -5   19    4      1.56      2.59
   -6   19    4      0.67     -0.69
   -7   19    4     -0.42     -7.20
   -8   19    4      3.07     -2.95
   -9   19    4      2.67      0.27
    0   19    4     -2.23      0.10
   -1   20    4     -0.12      0.09
   -2   20    4     -2.03     -3.98
   -3   20    4     -2.02     -4.07
   -4   20    4     -1.32      1.48
   -5   20    4      0.23      3.22
   -6   20    4      2.76      0.41
   -7   20    4      2.25     -6.26
   -8   20    4      1.48     -6.99
   -9   20    4      2.05     -2.70
  -10   20    4     -0.95     -2.44
    0   20    4      2.22      0.21
   -1   21    4      2.24      2.02
   -2   21    4      1.89     -0.95
   -3   21    4      1.28     -4.49
   -4   21    4     -0.83     -1.84
   -5   21    4     -1.73      2.54
   -6   21    4      1.76      2.44
   -7   21    4      5.63     -0.14
   -8   21    4      3.04     -3.20
   -9   21    4     -0.23     -1.98
  -10   21    4     -2.52     -4.36
    0   21    4      1.53      0.03
   -2   22    4      1.30      1.03
   -3   22    4      2.16     -1.30
   -4   22    4      2.11     -1.82
   -5   22    4      0.45      0.55
   -6   22    4      0.05      1.57
   -7   22    4      3.84      2.52
   -8   22    4      5.54      3.37
   -9   22    4      2.06      2.70
  -10   22    4     -1.97     -0.54
  -11   22    4     -3.15     -5.35
   -5   23    4      1.18     -0.87
   -6   23    4      0.71      0.01
   -7   23    4      1.32      0.75
   -8   23    4      4.36      2.97
   -9   23    4      4.07      3.29
  -10   23    4      1.42      2.92
  -11   23    4     -0.35      1.15
   -8   24    4      1.78      0.18
   -9   24    4      2.95      0.67
  -10   24    4      1.62      0.13
  -11   24    4      0.83      2.48
  -12   24    4      2.07      3.36
    0    1    5     -9.27      0.01
   -1    2    5    -14.91     23.42
    0    2    5    -13.37     -0.05
   -1    3    5    -10.99     22.41
    0    3    5     -1.36      0.09
   -1    4    5     -4.06     -1.40
   -2    4    5     -3.04      4.98
    0    4    5     -8.75      0.19
   -1    5    5     -6.33    -20.17
   -2    5    5      1.32    -17.83
    0    5    5     -1.77      0.17
   -1    6    5     13.17    -15.31
   -2    6    5      8.69    -15.18
   -3    6    5      6.66     -9.17
    0    6    5     10.95      0.21
   -1    7    5      7.05     -3.28
   -2    7    5     15.92      1.50
   -3    7    5      5.21      5.81
    0    7    5    -10.09     -0.20
   -1    8    5     -8.67      1.40
   -2    8    5     -2.51      5.26
   -3    8    5     -3.71      8.96
   -4    8    5     -5.35      7.64
    0    8    5     -7.05     -0.25
   -1    9    5      3.32      1.71
   -2    9    5      0.11      0.18
   -3    9    5     -7.13     -0.38
   -4    9    5     -4.24     -2.61
    0    9    5      7.19      0.00
   -1   10    5      0.97      0.72
   -2   10    5      6.12     -4.05
   -3   10    5      9.25     -4.13
   -4   10    5      5.21     -7.59
   -5   10    5      8.41    -12.01
    0   10    5      2.09      0.16
   -1   11    5     -2.34      0.31
   -2   11    5     -5.64     -4.26
   -3   11    5      5.25     -3.52
   -4   11    5      6.19     -0.08
   -5   11    5      6.43     -9.01
    0   11    5      5.09      0.13
   -1   12    5      6.38      0.11
   -2   12    5     -2.97      0.29
   -3   12    5     -4.66     -0.03
   -4   12    5     -4.95      5.57
   -5   12    5     -6.63      1.04
   -6   12    5      2.74     -4.40
    0   12    5      5.44      0.04
   -1   13    5      4.49     -2.16
   -2   13    5      4.01      1.27
   -3   13    5     -2.92      3.52
   -4   13    5     -3.35      6.75
   -5   13    5     -9.19      6.56
   -6   13    5     -2.75     -3.92
    0   13    5     -2.11      0.15
   -1   14    5     -1.00     -4.08
   -2   14    5      3.47     -4.09
   -3   14    5     -0.83     -0.78
   -4   14    5      0.83      2.18
   -5   14    5      0.08      6.45
   -6   14    5     -1.89     -1.35
   -7   14    5      7.05     -9.27
    0   14    5     -3.40      0.22
   -1   15    5     -1.70     -2.65
   -2   15    5      2.79     -4.61
   -3   15    5      2.84     -5.52
   -4   15    5      0.78     -5.77
   -5   15    5      3.65     -1.53
   -6   15    5     -0.20      1.52
   -7   15    5      5.00     -8.75
    0   15    5     -2.34      0.00
   -1   16    5     -1.31      0.32
   -2   16    5      2.51      0.83
   -3   16    5      5.12     -1.57
   -4   16    5      1.09     -5.55
   -5   16    5      2.14     -7.02
   -6   16    5      1.16     -1.06
   -7   16    5      0.56     -2.18
   -8   16    5      7.30     -8.53
    0   16    5     -3.47     -0.06
   -1   17    5     -0.37      2.75
   -2   17    5      3.09      5.33
   -3   17    5      4.54      3.99
   -4   17    5      1.37     -0.96
   -5   17    5     -0.71     -3.35
   -6   17    5      1.82     -0.77
   -7   17    5     -0.60      3.44
   -8   17    5      3.59     -4.23
    0   17    5     -2.11      0.02
   -1   18    5      1.38      1.65
   -2   18    5      3.87      4.12
   -3   18    5      4.35      6.21
   -4   18    5      2.88      3.20
   -5   18    5     -1.47     -0.32
   -6   18    5     -0.12     -0.81
   -7   18    5      1.15      4.27
   -8   18    5      1.69      3.75
   -9   18    5      2.97     -4.22
    0   18    5      0.08     -0.04
   -1   19    5     -0.38     -0.28
   -2   19    5      1.27     -1.60
   -3   19    5      1.82      0.42
   -4   19    5      2.22      4.74
   -5   19    5     -0.14      3.42
   -6   19    5     -1.78     -2.43
   -7   19    5      3.05     -4.48
   -8   19    5      4.57      2.61
   -9   19    5      3.76      0.88
    0   19    5     -1.95      0.09
   -1   20    5     -2.73      0.15
   -2   20    5     -3.57     -3.15
   -3   20    5     -4.59     -6.34
   -4   20    5     -3.72     -1.72
   -5   20    5     -1.30      3.15
   -6   20    5     -1.95     -0.44
   -7   20    5      1.61     -7.90
   -8   20    5      7.21     -5.46
   -9   20    5      6.97      0.60
  -10   20    5      2.47     -3.34
    0   20    5     -1.45      0.15
   -1   21    5      0.12      0.85
   -2   21    5     -2.80     -0.91
   -3   21    5     -7.14     -5.17
   -4   21    5     -9.11     -6.17
   -5   21    5     -4.58     -1.56
   -6   21    5     -0.94     -0.72
   -7   21    5     -1.35     -3.89
   -8   21    5      3.00     -4.94
   -9   21    5      6.66     -0.46
  -10   21    5      5.91     -2.23
   -3   22    5     -1.94     -0.46
   -4   22    5     -6.61     -3.36
   -5   22    5     -5.70     -2.89
   -6   22    5     -0.24     -0.91
   -7   22    5     -0.72     -0.44
   -8   22    5     -2.18     -0.20
   -9   22    5      1.35      0.50
  -10   22    5      3.34     -0.76
  -11   22    5      3.05     -4.23
   -6   23    5     -0.72      0.10
   -7   23    5      1.00      0.87
   -8   23    5     -2.35      2.12
   -9   23    5     -2.24      1.63
  -10   23    5     -0.22     -0.82
  -11   23    5      1.28     -3.85
  -10   24    5     -0.67      0.08
  -11   24    5      0.18     -2.21
  -12   24    5      1.59     -2.85
    0    0    6     25.70     -0.04
    0    1    6     15.96      0.01
   -1    2    6      5.24     -0.15
    0    2    6      3.70      0.21
   -1    3    6     -0.49      3.20
    0    3    6      9.28      0.08
   -1    4    6      8.12      5.56
   -2    4    6     -5.13     -0.77
    0    4    6     23.23      0.01
   -1    5    6     11.63     -2.99
   -2    5    6      1.28      0.46
    0    5    6      7.35      0.01
   -1    6    6     -6.30    -10.99
   -2    6    6      0.76     -4.65
   -3    6    6      3.94      0.71
    0    6    6    -12.85     -0.04
   -1    7    6     -3.28     -8.87
   -2    7    6     -2.39     -2.08
   -3    7    6      0.69      4.74
    0    7    6     -0.48      0.15
   -1    8    6      7.55     -5.12
   -2    8    6      7.77      1.44
   -3    8    6      2.20     11.34
   -4    8    6      1.67      3.20
    0    8    6      3.57     -0.16
   -1    9    6      0.58     -1.92
   -2    9    6      0.70     -1.87
   -3    9    6      0.12      5.32
   -4    9    6      5.57      6.57
    0    9    6      4.87     -0.26
   -1   10    6      3.30      2.76
   -2   10    6     -5.33     -2.16
   -3   10    6     -8.76     -2.10
   -4   10    6     -2.09      1.23
   -5   10    6      7.26      1.41
    0   10    6     10.32     -0.04
   -1   11    6      1.29      3.87
   -2   11    6      0.50     -1.16
   -3   11    6      1.32     -0.70
   -4   11    6     -3.18      3.17
   -5   11    6      1.06      2.39
    0   11    6     -0.35      0.21
   -1   12    6     -5.08      2.02
   -2   12    6     -3.56     -2.16
   -3   12    6      6.29     -2.16
   -4   12    6      5.91      5.50
   -5   12    6      0.97      5.21
   -6   12    6      4.12     -0.14
    0   12    6     -4.52      0.37
   -1   13    6      0.46      0.16
   -2   13    6     -2.85      1.75
   -3   13    6     -1.01     -2.48
   -4   13    6      3.94     -0.73
   -5   13    6     -0.62     -0.42
   -6   13    6      4.20     -0.78
    0   13    6      1.21      0.20
   -1   14    6      4.44     -3.31
   -2   14    6      3.65      4.95
   -3   14    6     -1.63      5.00
   -4   14    6      1.01     -1.24
   -5   14    6     -1.77     -5.25
   -6   14    6     -1.48     -6.61
   -7   14    6      6.00      1.58
    0   14    6      1.84      0.12
   -1   15    6      1.15     -4.88
   -2   15    6      5.28      0.47
   -3   15    6      1.40      7.20
   -4   15    6     -0.06      3.69
   -5   15    6      1.79      0.60
   -6   15    6     -2.77     -2.92
   -7   15    6      5.24     -1.28
    0   15    6     -3.75      0.31
   -1   16    6     -4.11     -1.95
   -2   16    6      1.80     -1.99
   -3   16    6      2.06      2.98
   -4   16    6     -3.18      2.49
   -5   16    6     -0.39      3.20
   -6   16    6     -1.09      5.52
   -7   16    6      1.38      3.41
   -8   16    6      9.71      1.61
    0   16    6     -7.23      0.33
   -1   17    6     -3.91      0.25
   -2   17    6     -2.25     -1.30
   -3   17    6     -1.82      0.96
   -4   17    6     -5.98      1.31
   -5   17    6     -6.40     -0.06
   -6   17    6     -1.54      4.32
   -7   17    6     -2.22      5.68
   -8   17    6      5.89      2.89
    0   17    6     -2.39      0.08
   -1   18    6      1.06      1.46
   -2   18    6     -0.30     -1.39
   -3   18    6     -2.77     -2.75
   -4   18    6     -5.68     -0.03
   -5   18    6     -8.18      0.00
   -6   18    6     -3.77      0.80
   -7   18    6     -1.77      1.11
   -8   18    6      0.58     -0.82
   -9   18    6      6.55      0.32
    0   18    6      2.71     -0.19
   -1   19    6      1.64      2.47
   -2   19    6      2.46      0.39
   -3   19    6      2.86     -4.33
   -4   19    6      0.54     -3.26
   -5   19    6     -2.66     -0.97
   -6   19    6     -3.78     -1.46
   -7   19    6     -0.57     -1.86
   -8   19    6     -1.05     -4.17
   -9   19    6      3.23     -2.57
    0   19    6      1.55     -0.18
   -1   20    6      0.12      2.24
   -2   20    6     -0.28      1.80
   -3   20    6      3.54     -2.33
   -4   20    6      5.10     -2.69
   -5   20    6      3.53     -0.50
   -6   20    6      0.16     -3.42
   -7   20    6      0.35     -4.50
   -8   20    6      0.77     -2.29
   -9   20    6     -0.51     -1.97
  -10   20    6      1.18      0.29
    0   20    6      1.55     -0.06
   -2   21    6     -0.99      1.72
   -3   21    6     -0.60     -0.56
   -4   21    6      1.84     -2.10
   -5   21    6      1.83      0.19
   -6   21    6      1.00     -1.14
   -7   21    6     -0.06     -3.58
   -8   21    6      2.12      0.58
   -9   21    6      0.75      2.28
  -10   21    6     -0.55      0.14
   -4   22    6     -0.29     -1.32
   -5   22    6     -1.28     -1.19
   -6   22    6     -1.94     -0.15
   -7   22    6     -2.28     -0.67
   -8   22    6     -1.27      2.95
   -9   22    6      0.98      6.22
  -10   22    6      0.22      1.95
  -11   22    6      0.01     -0.34
   -7   23    6     -1.26      0.08
   -8   23    6     -2.98      1.33
   -9   23    6     -2.60      5.34
  -10   23    6     -1.04      3.91
  -11   23    6      0.43     -0.03
    0    1    7      0.21      0.03
   -1    2    7      0.59      1.05
    0    2    7     -3.50     -0.06
   -1    3    7     -1.71      1.48
    0    3    7     -1.65      0.03
   -1    4    7     -1.29      3.03
   -2    4    7      1.02      0.99
    0    4    7      4.43     -0.05
   -1    5    7     -0.10      6.55
   -2    5    7     -2.68      8.19
    0    5    7      7.63     -0.12
   -1    6    7      5.15      1.17
   -2    6    7     -1.25      8.65
   -3    6    7      4.36      9.16
    0    6    7      3.22      0.11
   -1    7    7      2.40     -6.74
   -2    7    7      7.83     -5.88
   -3    7    7      2.57      0.47
    0    7    7    -12.76      0.01
   -1    8    7     -6.40     -3.30
   -2    8    7      8.08     -6.93
   -3    8    7      2.06    -10.14
   -4    8    7     -5.07    -10.34
    0    8    7    -19.22     -0.07
   -1    9    7     -8.61      4.22
   -2    9    7      5.40      7.29
   -3    9    7      1.59      2.12
   -4    9    7     -6.33     -7.86
    0    9    7    -13.74     -0.13
   -1   10    7     -6.60      6.98
   -2   10    7     -0.08     10.76
   -3   10    7      4.54     11.50
   -4   10    7     -0.52      4.88
   -5   10    7     -0.23      0.02
    0   10    7      0.95     -0.04
   -1   11    7      3.47      4.90
   -2   11    7     -2.37      2.41
   -3   11    7      2.74      3.72
   -4   11    7      2.49      3.01
   -5   11    7      0.46      1.57
    0   11    7     12.20      0.12
   -1   12    7      4.04     -1.57
   -2   12    7      0.31     -6.73
   -3   12    7      4.34     -4.43
   -4   12    7      1.41      0.22
   -5   12    7     -6.15     -4.69
   -6   12    7     -4.73     -8.80
    0   12    7      3.70      0.13
   -1   13    7     -1.14     -5.29
   -2   13    7     -3.33     -9.86
   -3   13    7      1.88     -7.77
   -4   13    7      4.19      3.80
   -5   13    7     -6.16      0.45
   -6   13    7     -9.32     -9.01
    0   13    7     -1.04      0.02
   -1   14    7      3.27     -1.04
   -2   14    7      0.40     -1.86
   -3   14    7     -3.15     -5.59
   -4   14    7      1.59      1.65
   -5   14    7      0.15      6.03
   -6   14    7     -3.66      0.25
   -7   14    7     -0.96     -1.36
    0   14    7      0.69     -0.17
   -1   15    7      3.41      2.33
   -2   15    7      6.86      7.10
   -3   15    7      0.28      3.07
   -4   15    7     -0.52     -1.63
   -5   15    7      3.14      3.60
   -6   15    7      2.37      2.06
   -7   15    7      3.28      4.65
    0   15    7     -2.70     -0.09
   -1   16    7     -0.90     -0.27
   -2   16    7      4.53      3.63
   -3   16    7      1.79      5.71
   -4   16    7     -1.31     -0.71
   -5   16    7      3.02      1.01
   -6   16    7      4.44      1.29
   -7   16    7      3.80     -1.66
   -8   16    7      1.52      3.18
    0   16    7     -3.89     -0.05
   -1   17    7     -1.51     -1.80
   -2   17    7      2.04     -2.84
   -3   17    7      1.33     -0.62
   -4   17    7     -2.86     -1.88
   -5   17    7     -1.33     -2.22
   -6   17    7      1.64      2.05
   -7   17    7      1.10     -4.23
   -8   17    7      0.32     -5.09
    0   17    7     -2.33     -0.05
   -1   18    7     -2.80      0.10
   -2   18    7      0.04     -2.25
   -3   18    7      2.82     -4.02
   -4   18    7      0.58     -2.96
   -5   18    7     -1.46     -3.94
   -6   18    7     -1.82     -0.32
   -7   18    7     -3.52     -1.03
   -8   18    7     -2.46     -6.28
   -9   18    7     -2.25     -4.46
    0   18    7     -2.19      0.17
   -1   19    7     -2.18      1.50
   -2   19    7     -3.43      0.96
   -3   19    7      0.19     -2.57
   -4   19    7      2.48     -2.77
   -5   19    7      2.79     -0.74
   -6   19    7      1.14     -0.55
   -7   19    7     -3.30      1.23
   -8   19    7     -4.27     -2.02
   -9   19    7     -0.36     -0.97
    0   19    7      0.52      0.06
   -1   20    7      0.97      0.48
   -2   20    7     -1.16      1.87
   -3   20    7     -1.47      0.92
   -4   20    7     -0.84     -1.78
   -5   20    7      0.04     -0.38
   -6   20    7      1.87      0.14
   -7   20    7      0.50      1.16
   -8   20    7     -1.71      1.70
   -9   20    7      0.80      0.30
  -10   20    7      1.26      2.70
   -3   21    7      0.89      1.73
   -4   21    7     -0.24      1.08
   -5   21    7     -3.98     -1.02
   -6   21    7     -3.96     -1.92
   -7   21    7     -1.05     -2.36
   -8   21    7     -0.32      1.01
   -9   21    7      0.38      0.24
  -10   21    7      0.98     -1.20
   -6   22    7     -5.13     -1.80
   -7   22    7     -3.52     -3.08
   -8   22    7     -1.60     -2.11
   -9   22    7     -2.10     -0.22
  -10   22    7     -1.43     -2.69
  -11   22    7     -1.79     -3.51
    0    1    8     -1.70      0.03
   -1    2    8     -1.08      4.08
    0    2    8      7.77      0.32
   -1    3    8      5.55      5.43
    0    3    8     14.86      0.48
   -1    4    8      1.55      2.37
   -2    4    8     -5.62      9.41
    0    4    8      7.86      0.25
   -1    5    8     -1.26     -4.03
   -2    5    8    -10.83      5.98
    0    5    8      6.47     -0.01
   -1    6    8      2.81     -2.09
   -2    6    8     -4.79     -3.94
   -3    6    8     -3.24      3.35
    0    6    8      1.71     -0.13
   -1    7    8     -1.71      3.61
   -2    7    8      1.75     -0.32
   -3    7    8     -1.01     -1.16
    0    7    8    -10.55     -0.11
   -1    8    8     -7.81      2.24
   -2    8    8      2.26      4.35
   -3    8    8      1.41      3.23
   -4    8    8     -2.70      3.72
    0    8    8    -14.33     -0.12
   -1    9    8     -3.89     -1.57
   -2    9    8      2.88      3.14
   -3    9    8      3.72      2.68
   -4    9    8      0.11      1.03
    0    9    8     -4.17      0.12
   -1   10    8      2.70     -1.64
   -2   10    8      5.17      0.97
   -3   10    8      4.20      1.61
   -4   10    8      1.39     -3.31
   -5   10    8      2.07     -3.76
    0   10    8      3.34      0.16
   -1   11    8     -0.84      2.24
   -2   11    8     -0.34     -1.28
   -3   11    8      3.29      0.03
   -4   11    8      2.51     -1.15
   -5   11    8     -0.66     -0.26
    0   11    8      2.65     -0.04
   -1   12    8     -4.16      5.94
   -2   12    8     -8.14     -1.04
   -3   12    8     -1.59     -3.02
   -4   12    8      3.69     -0.10
   -5   12    8      1.04      2.16
   -6   12    8     -3.47      4.59
    0   12    8     -0.05      0.09
   -1   13    8     -4.09      4.11
   -2   13    8     -5.30      1.19
   -3   13    8     -0.54     -3.11
   -4   13    8      2.17     -0.10
   -5   13    8      0.11     -1.53
   -6   13    8     -2.33      0.36
    0   13    8     -4.30      0.26
   -1   14    8     -0.72     -1.33
   -2   14    8      0.69      1.45
   -3   14    8      3.71     -0.94
   -4   14    8      3.40      0.59
   -5   14    8     -2.33     -1.43
   -6   14    8     -4.95     -4.04
   -7   14    8     -1.12      1.28
    0   14    8     -1.99      0.16
   -1   15    8      3.51     -3.31
   -2   15    8      6.13      0.79
   -3   15    8      4.07      1.21
   -4   15    8      2.65     -0.53
   -5   15    8     -2.18      1.07
   -6   15    8     -3.90     -0.94
   -7   15    8     -4.15      2.52
    0   15    8     -1.51     -0.13
   -1   16    8     -1.60     -1.39
   -2   16    8      5.37      1.30
   -3   16    8      3.97      3.23
   -4   16    8      2.02     -0.75
   -5   16    8     -1.86      0.78
   -6   16    8     -3.69      2.22
   -7   16    8     -1.00      2.60
   -8   16    8     -3.10      4.18
    0   16    8     -7.83     -0.20
   -1   17    8     -7.50      0.53
   -2   17    8     -1.23      1.29
   -3   17    8      1.60      2.40
   -4   17    8      1.65      0.31
   -5   17    8      0.97      0.58
   -6   17    8     -4.57      3.66
   -7   17    8     -2.23      1.39
   -8   17    8      0.39      1.04
    0   17    8     -7.67     -0.12
   -1   18    8     -3.66      1.74
   -2   18    8     -3.32      1.28
   -3   18    8     -0.77      0.05
   -4   18    8     -1.23     -0.81
   -5   18    8      1.14     -0.18
   -6   18    8     -1.43      3.60
   -7   18    8     -4.46      2.94
   -8   18    8      0.11      0.49
   -9   18    8     -0.10     -0.26
    0   18    8     -0.01     -0.12
   -1   19    8      0.89      2.57
   -2   19    8     -1.16      1.57
   -3   19    8     -0.12     -0.09
   -4   19    8     -0.95     -0.81
   -5   19    8     -0.77     -0.68
   -6   19    8      0.86      0.60
   -7   19    8     -3.40      2.13
   -8   19    8     -1.78      1.37
   -9   19    8      0.53      1.93
    0   19    8      2.33     -0.05
   -2   20    8     -1.45      1.28
   -3   20    8     -0.89     -0.34
   -4   20    8      1.49      0.23
   -5   20    8      1.32      1.02
   -6   20    8      2.02     -0.25
   -7   20    8     -0.96     -1.03
   -8   20    8     -3.66     -0.56
   -9   20    8      0.10      1.48
  -10   20    8     -1.14      1.81
   -5   21    8      2.01      1.06
   -6   21    8      2.36      0.62
   -7   21    8      2.00     -1.32
   -8   21    8     -1.76     -1.81
   -9   21    8     -1.38     -0.54
  -10   21    8     -0.35      2.06
   -9   22    8     -0.19     -0.77
  -10   22    8      0.10      0.78
  -11   22    8     -1.22      1.81
    0    1    9     -6.07      0.04
   -1    2    9      0.39      0.94
    0    2    9      3.83     -0.08
   -1    3    9     -0.29     -0.59
    0    3    9      8.79     -0.12
   -1    4    9      5.39     -1.72
   -2    4    9     -3.16      0.06
    0    4    9      9.96     -0.04
   -1    5    9      3.53     -0.18
   -2    5    9      3.12     -0.86
    0    5    9     -3.93     -0.08
   -1    6    9     -5.48      0.07
   -2    6    9      1.49     -1.01
   -3    6    9      3.64     -0.86
    0    6    9     -7.40     -0.10
   -1    7    9     -0.42     -1.00
   -2    7    9      0.85     -2.51
   -3    7    9      3.74     -2.34
    0    7    9      4.92      0.01
   -1    8    9      7.10     -1.02
   -2    8    9      4.39     -1.21
   -3    8    9      4.97     -1.34
   -4    8    9      5.18     -0.78
    0    8    9      7.98      0.32
   -1    9    9      4.13     -0.09
   -2    9    9      3.90      1.86
   -3    9    9      1.63      2.44
   -4    9    9     -0.47      0.58
    0    9    9     -1.21      0.30
   -1   10    9     -0.89      0.84
   -2   10    9      1.92      3.48
   -3   10    9     -1.97      3.91
   -4   10    9     -4.67      1.02
   -5   10    9     -6.04     -0.48
    0   10    9     -5.94      0.09
   -1   11    9     -0.23      1.48
   -2   11    9      4.61      0.34
   -3   11    9      0.06      0.64
   -4   11    9     -2.39     -1.09
   -5   11    9     -1.30     -1.23
    0   11    9     -2.08      0.04
   -1   12    9      0.72      2.45
   -2   12    9      5.43     -4.20
   -3   12    9      6.71     -6.90
   -4   12    9      2.98     -4.37
   -5   12    9      2.61     -2.12
   -6   12    9      2.47      0.36
    0   12    9      3.89     -0.13
   -1   13    9      1.23      1.24
   -2   13    9     -0.20     -4.47
   -3   13    9      6.01     -9.25
   -4   13    9      4.78     -5.27
   -5   13    9      2.42     -1.20
   -6   13    9      1.35     -0.13
    0   13    9      5.13     -0.03
   -1   14    9     -0.26     -2.50
   -2   14    9     -3.66     -2.79
   -3   14    9     -0.13     -3.81
   -4   14    9     -0.47     -0.65
   -5   14    9     -3.62      1.39
   -6   14    9      0.65      0.73
   -7   14    9      3.95      0.05
    0   14    9     -1.64      0.17
   -1   15    9     -2.87     -3.75
   -2   15    9     -2.30     -1.58
   -3   15    9     -2.37      1.00
   -4   15    9     -1.57      3.27
   -5   15    9     -6.96      3.18
   -6   15    9     -4.17      1.30
   -7   15    9      4.03      0.52
    0   15    9     -7.20      0.07
   -1   16    9     -4.65      0.07
   -2   16    9      0.01      0.81
   -3   16    9     -0.52      0.78
   -4   16    9      1.79      0.64
   -5   16    9      0.29      1.61
   -6   16    9     -3.54      1.55
   -7   16    9     -1.64      2.20
   -8   16    9      0.11     -0.15
    0   16    9     -7.17     -0.02
   -1   17    9     -3.94      4.23
   -2   17    9     -1.38      3.96
   -3   17    9      0.34     -0.25
   -4   17    9      2.58     -3.87
   -5   17    9      6.11     -1.29
   -6   17    9      2.70      0.74
   -7   17    9     -0.94      2.59
   -8   17    9     -3.30      2.31
    0   17    9     -2.27      0.00
   -1   18    9     -0.85      4.23
   -2   18    9     -1.86      3.78
   -3   18    9     -0.78     -0.24
   -4   18    9      0.68     -4.00
   -5   18    9      4.85     -1.20
   -6   18    9      4.47      1.23
   -7   18    9      0.54     -0.25
   -8   18    9     -1.54      1.51
   -9   18    9     -2.79      0.14
    0   18    9      0.14     -0.05
   -2   19    9     -0.90      0.96
   -3   19    9     -0.88     -1.40
   -4   19    9     -0.16     -2.49
   -5   19    9      2.14     -0.33
   -6   19    9      3.40      2.76
   -7   19    9     -0.64     -0.23
   -8   19    9     -2.83     -0.72
   -9   19    9     -4.09      1.05
   -4   20    9     -0.06     -1.94
   -5   20    9      0.54     -1.07
   -6   20    9      1.88      1.41
   -7   20    9     -0.16      1.43
   -8   20    9     -3.13     -0.16
   -9   20    9     -5.08      2.08
  -10   20    9     -6.75     -0.06
   -8   21    9     -1.05      0.48
   -9   21    9     -1.70      0.97
  -10   21    9     -4.57      1.53
    0    1   10     -0.73     -0.13
   -1    2   10     -1.39     -3.14
    0    2   10      8.65      0.10
   -1    3   10      5.84     -4.56
    0    3   10     13.62      0.24
   -1    4   10      1.38     -2.80
   -2    4   10     -3.73     -7.30
    0    4   10      0.30     -0.04
   -1    5   10     -6.00      0.80
   -2    5   10     -7.27     -8.27
    0    5   10     -4.17     -0.03
   -1    6   10     -0.94      0.92
   -2    6   10     -3.85     -3.04
   -3    6   10     -3.27     -9.73
    0    6   10      0.49      0.00
   -1    7   10      1.28     -1.61
   -2    7   10      2.37     -1.38
   -3    7   10     -0.10     -3.81
    0    7   10     -0.53      0.01
   -1    8   10     -2.08     -0.98
   -2    8   10      1.06     -1.03
   -3    8   10      2.79     -0.87
   -4    8   10     -0.67     -0.48
    0    8   10     -1.77     -0.05
   -1    9   10     -0.89      0.53
   -2    9   10     -1.32      1.15
   -3    9   10      1.81      2.01
   -4    9   10      1.48      1.43
    0    9   10      0.73     -0.19
   -1   10   10      2.37      0.04
   -2   10   10      0.89      0.35
   -3   10   10     -0.48      1.64
   -4   10   10      0.09      2.16
   -5   10   10      0.34      1.40
    0   10   10      0.70     -0.06
   -1   11   10      1.47     -0.25
   -2   11   10      1.54     -0.60
   -3   11   10     -2.05     -2.12
   -4   11   10     -2.01     -2.23
   -5   11   10     -0.95     -1.83
    0   11   10     -0.05      0.15
   -1   12   10     -0.24      0.79
   -2   12   10     -0.76     -0.03
   -3   12   10     -3.33     -2.17
   -4   12   10     -2.95     -4.69
   -5   12   10     -0.08     -3.44
   -6   12   10     -0.69     -1.30
    0   12   10      1.71      0.18
   -1   13   10     -0.25      3.23
   -2   13   10     -2.53      0.61
   -3   13   10     -1.10     -0.67
   -4   13   10     -1.62     -2.04
   -5   13   10     -1.19     -0.96
   -6   13   10      0.37      2.36
    0   13   10      4.58     -0.16
   -1   14   10      1.93      3.72
   -2   14   10     -1.29      1.26
   -3   14   10      2.14     -0.33
   -4   14   10      2.01      0.71
   -5   14   10     -2.65      0.34
   -6   14   10     -3.56      2.87
   -7   14   10      1.50      3.65
    0   14   10      3.73     -0.25
   -1   15   10      0.14      1.16
   -2   15   10      0.78      1.05
   -3   15   10      4.08     -1.82
   -4   15   10      3.64      0.07
   -5   15   10     -2.85     -0.89
   -6   15   10     -5.82     -0.99
   -7   15   10     -1.65      2.95
    0   15   10     -1.87     -0.01
   -1   16   10     -1.42     -1.02
   -2   16   10     -0.68      1.52
   -3   16   10      1.75     -1.50
   -4   16   10      3.41     -2.63
   -5   16   10     -0.78     -1.81
   -6   16   10     -3.97     -3.88
   -7   16   10     -2.07     -0.41
   -8   16   10      1.51      2.89
    0   16   10     -1.64     -0.03
   -1   17   10      0.86     -1.07
   -2   17   10      0.31      1.15
   -3   17   10     -1.37      1.44
   -4   17   10      0.97     -1.33
   -5   17   10      2.61      0.66
   -6   17   10      1.30     -0.97
   -7   17   10     -0.09     -3.43
   -8   17   10     -0.45     -1.40
    0   17   10      0.02     -0.07
   -1   18   10      0.37      0.34
   -2   18   10      1.26     -0.76
   -3   18   10     -0.62      0.78
   -4   18   10     -0.12      1.17
   -5   18   10      3.13      3.99
   -6   18   10      3.53      4.26
   -7   18   10      1.84     -1.74
   -8   18   10     -0.88     -4.39
   -9   18   10     -2.12     -4.09
   -4   19   10      0.19      0.19
   -5   19   10      2.22      2.83
   -6   19   10      1.32      4.89
   -7   19   10     -0.66      0.61
   -8   19   10     -0.88     -2.91
   -9   19   10     -1.31     -2.39
   -8   20   10     -2.25     -1.12
   -9   20   10     -0.88     -0.80
  -10   20   10     -0.43     -0.64
    0    1   11      2.17      0.06
   -1    2   11      2.62     -3.35
    0    2   11      1.80      0.01
   -1    3   11      0.67     -1.12
    0    3   11      1.16     -0.14
   -1    4   11      1.64      0.29
   -2    4   11     -0.12      0.70
    0    4   11      7.86     -0.19
   -1    5   11      5.36     -3.48
   -2    5   11      0.59     -3.29
    0    5   11      9.96     -0.30
   -1    6   11      3.61     -4.94
   -2    6   11      0.07     -7.82
   -3    6   11      4.04     -5.76
    0    6   11      2.62     -0.04
   -1    7   11     -0.32      0.10
   -2    7   11      0.35     -1.94
   -3    7   11      0.73     -3.25
    0    7   11     -3.89      0.08
   -1    8   11     -0.95      4.25
   -2    8   11      3.44      5.11
   -3    8   11      2.09      3.53
   -4    8   11     -0.45      1.24
    0    8   11     -3.70      0.01
   -1    9   11     -0.33      4.37
   -2    9   11      4.46      3.54
   -3    9   11      5.12      1.28
   -4    9   11      1.66      0.06
    0    9   11     -1.23      0.00
   -1   10   11      0.35      2.40
   -2   10   11      1.28      0.42
   -3   10   11      2.94     -4.09
   -4   10   11      1.87     -5.56
   -5   10   11      2.70     -3.82
    0   10   11      1.18     -0.01
   -1   11   11      1.48      1.27
   -2   11   11      0.28      0.42
   -3   11   11     -0.43     -3.00
   -4   11   11     -1.26     -5.91
   -5   11   11     -0.52     -4.33
    0   11   11      0.68      0.11
   -1   12   11      0.40      2.39
   -2   12   11      0.38      2.84
   -3   12   11     -0.02      0.78
   -4   12   11      0.43     -2.63
   -5   12   11     -1.83     -2.87
   -6   12   11     -0.94      0.77
    0   12   11     -0.37      0.04
   -1   13   11     -0.27      2.63
   -2   13   11     -0.60      2.98
   -3   13   11     -0.44      2.09
   -4   13   11      3.55      0.15
   -5   13   11      4.13     -1.70
   -6   13   11     -0.48      0.36
    0   13   11      0.72     -0.07
   -1   14   11     -1.29      2.19
   -2   14   11     -2.00      0.65
   -3   14   11     -0.47     -0.98
   -4   14   11      2.29      0.49
   -5   14   11      5.64      0.44
   -6   14   11      2.90     -0.85
   -7   14   11     -0.10     -0.42
    0   14   11      1.40     -0.08
   -1   15   11     -0.57      2.14
   -2   15   11     -3.16      1.63
   -3   15   11     -0.85     -1.14
   -4   15   11     -0.14     -0.31
   -5   15   11      0.96      1.39
   -6   15   11      1.27     -1.17
   -7   15   11     -0.06     -1.95
    0   15   11      1.10     -0.02
   -1   16   11      0.34      1.34
   -2   16   11     -0.62      3.00
   -3   16   11     -1.13      2.30
   -4   16   11     -2.58      1.71
   -5   16   11     -3.87      1.84
   -6   16   11     -1.07     -0.69
   -7   16   11     -0.32     -2.68
   -8   16   11      0.18     -0.83
    0   16   11     -2.22      0.06
   -2   17   11      1.34      1.98
   -3   17   11     -1.04      2.27
   -4   17   11     -2.97      2.00
   -5   17   11     -4.91      2.32
   -6   17   11     -2.48      0.60
   -7   17   11      0.33     -1.59
   -8   17   11     -0.81     -0.06
   -4   18   11     -2.82     -0.15
   -5   18   11     -2.61      0.72
   -6   18   11     -2.12      1.30
   -7   18   11     -0.49     -0.17
   -8   18   11     -1.01     -0.26
   -9   18   11     -1.17      1.74
   -9   19   11     -0.71     -0.04
    0    0   12     11.72      0.01
    0    1   12      7.77     -0.21
   -1    2   12      2.43     -0.42
    0    2   12      1.04     -0.21
   -1    3   12     -0.96     -2.57
    0    3   12      1.35     -0.01
   -1    4   12      1.11     -5.13
   -2    4   12     -2.22     -0.37
    0    4   12      5.86      0.05
   -1    5   12      1.83     -2.31
   -2    5   12     -4.60     -3.50
    0    5   12      5.96     -0.04
   -1    6   12      0.59      2.67
   -2    6   12     -5.60     -1.83
   -3    6   12     -7.37     -0.63
    0    6   12      3.92     -0.22
   -1    7   12      1.15      3.00
   -2    7   12     -1.94      0.44
   -3    7   12     -2.15     -2.37
    0    7   12      1.20     -0.06
   -1    8   12     -0.46     -0.26
   -2    8   12      1.26      1.22
   -3    8   12      3.03     -2.40
   -4    8   12      4.32     -0.34
    0    8   12     -2.97      0.09
   -1    9   12     -2.79     -2.50
   -2    9   12     -0.69      1.43
   -3    9   12      1.62      1.74
   -4    9   12      3.70     -0.96
    0    9   12     -3.49      0.04
   -1   10   12     -2.83     -0.91
   -2   10   12     -1.58      0.97
   -3   10   12     -0.10      4.83
   -4   10   12      0.06      1.58
   -5   10   12     -0.54     -0.20
    0   10   12     -3.16      0.01
   -1   11   12     -2.40      1.79
   -2   11   12     -1.32      1.36
   -3   11   12      0.96      4.19
   -4   11   12      1.28      2.60
   -5   11   12     -2.86     -0.62
    0   11   12     -1.49      0.06
   -1   12   12      0.96      1.44
   -2   12   12     -0.03      0.80
   -3   12   12     -0.69      2.04
   -4   12   12      0.63      3.11
   -5   12   12     -0.53     -0.78
   -6   12   12     -3.65      0.43
    0   12   12      2.26      0.17
   -1   13   12      2.07     -0.25
   -2   13   12      0.86     -0.31
   -3   13   12     -1.72     -1.08
   -4   13   12     -3.06      1.73
   -5   13   12     -0.57      0.92
   -6   13   12     -0.71     -0.70
    0   13   12      3.08      0.02
   -1   14   12      0.59     -1.04
   -2   14   12     -1.29      0.04
   -3   14   12     -1.71     -1.16
   -4   14   12     -3.03     -0.87
   -5   14   12     -1.37      0.70
   -6   14   12      1.47     -1.08
   -7   14   12      1.11     -0.02
    0   14   12      2.03     -0.06
   -1   15   12     -0.75     -0.67
   -2   15   12     -1.87     -0.36
   -3   15   12     -0.17      0.45
   -4   15   12     -0.20      0.08
   -5   15   12     -1.68      0.56
   -6   15   12      1.12     -1.75
   -7   15   12      3.38     -2.20
    0   15   12     -0.19      0.02
   -2   16   12     -1.48     -0.44
   -3   16   12      0.92      0.48
   -4   16   12      2.61      1.63
   -5   16   12     -0.38      1.97
   -6   16   12     -1.36     -0.67
   -7   16   12      2.29     -3.77
   -8   16   12      3.77      0.08
   -5   17   12      1.14      1.62
   -6   17   12     -0.79      0.44
   -7   17   12      0.11     -2.10
   -8   17   12      1.62     -1.84
    0    1   13      0.04     -0.09
   -1    2   13     -1.43     -2.16
    0    2   13      6.82     -0.02
   -1    3   13      4.68     -3.99
    0    3   13     10.52     -0.05
   -1    4   13      3.65     -1.04
   -2    4   13     -1.19     -1.70
    0    4   13      0.30     -0.07
   -1    5   13     -1.88      4.00
   -2    5   13     -0.15      0.38
    0    5   13     -3.76     -0.03
   -1    6   13     -0.09      5.21
   -2    6   13      1.56      2.19
   -3    6   13     -0.42     -0.51
    0    6   13      1.06     -0.06
   -1    7   13      0.39      1.76
   -2    7   13      1.89      0.66
   -3    7   13      1.80     -2.86
    0    7   13      1.65     -0.01
   -1    8   13     -1.45     -2.33
   -2    8   13     -2.89     -0.51
   -3    8   13      0.99     -2.02
   -4    8   13     -0.67     -1.53
    0    8   13     -0.08      0.17
   -1    9   13     -0.74     -3.99
   -2    9   13     -2.97     -0.23
   -3    9   13     -1.58      2.43
   -4    9   13      0.78      0.51
    0    9   13     -2.08     -0.05
   -1   10   13     -0.15     -2.49
   -2   10   13      0.45     -1.39
   -3   10   13     -0.82      3.47
   -4   10   13      1.45      2.03
   -5   10   13     -0.03      0.56
    0   10   13     -2.32     -0.23
   -1   11   13      0.15      1.67
   -2   11   13      2.45     -2.63
   -3   11   13     -0.41     -1.62
   -4   11   13     -0.15      0.60
   -5   11   13      0.37     -1.03
    0   11   13     -2.25     -0.10
   -1   12   13     -2.41      5.97
   -2   12   13      1.30      0.89
   -3   12   13      0.75     -4.72
   -4   12   13     -1.66     -2.19
   -5   12   13     -0.39     -0.47
   -6   12   13     -0.83     -1.36
    0   12   13     -3.69     -0.01
   -1   13   13     -2.82      6.95
   -2   13   13     -1.57      6.56
   -3   13   13      0.56     -0.30
   -4   13   13      0.00     -1.84
   -5   13   13      1.38      0.61
   -6   13   13      1.16     -0.05
    0   13   13     -1.64      0.02
   -1   14   13      0.13      4.58
   -2   14   13     -0.55      7.08
   -3   14   13      0.25      3.44
   -4   14   13      0.81      0.38
   -5   14   13      2.80      1.39
   -6   14   13      4.13      1.26
   -7   14   13      0.30      0.84
   -4   15   13      1.03     -0.55
   -5   15   13      1.85      0.70
   -6   15   13      3.88      1.63
   -7   15   13      1.65     -0.03
    0    1   14      2.01      0.06
   -1    2   14      0.73     -0.89
    0    2   14      0.81      0.02
   -1    3   14     -1.55      3.70
    0    3   14      0.01      0.05
   -1    4   14      0.77      5.40
   -2    4   14     -3.64      4.37
    0    4   14      2.71      0.02
   -1    5   14      1.44      0.94
   -2    5   14      0.22      1.55
    0    5   14      2.27     -0.14
   -1    6   14     -0.44     -3.16
   -2    6   14     -1.36     -3.63
   -3    6   14      1.67     -2.81
    0    6   14      3.34     -0.04
   -1    7   14      0.87     -0.79
   -2    7   14     -2.31     -3.17
   -3    7   14      0.88     -4.40
    0    7   14      3.88      0.17
   -1    8   14      0.06      2.98
   -2    8   14      0.06      2.70
   -3    8   14      3.95     -0.04
   -4    8   14      3.01     -4.46
    0    8   14     -0.80      0.05
   -1    9   14     -1.11      1.66
   -2    9   14      0.31      4.54
   -3    9   14      5.46      4.56
   -4    9   14      6.78     -0.66
    0    9   14     -2.29     -0.07
   -1   10   14      2.01     -2.11
   -2   10   14      3.61      0.03
   -3   10   14      2.71      2.40
   -4   10   14      4.49      2.41
   -5   10   14      1.15     -1.34
    0   10   14     -1.43      0.05
   -1   11   14      1.64     -2.45
   -2   11   14      6.75     -3.07
   -3   11   14      3.85     -2.32
   -4   11   14      0.82      0.05
   -5   11   14     -0.13      1.97
    0   11   14     -2.05      0.20
   -1   12   14     -0.10     -0.40
   -2   12   14      3.99     -1.33
   -3   12   14      4.07     -1.97
   -4   12   14      1.07     -2.13
   -5   12   14      0.54     -0.29
   -6   12   14     -0.09      0.15
   -3   13   14      2.40      0.49
   -4   13   14      0.40     -0.25
   -5   13   14      0.22     -1.58
   -6   13   14      1.88     -2.96
    0    0   15      6.17     -0.02
    0    1   15      1.35     -0.08
   -1    2   15     -1.14     -0.32
    0    2   15     -1.84      0.04
   -1    3   15      0.18      0.94
    0    3   15     -0.62      0.06
   -1    4   15      0.03      0.68
   -2    4   15     -0.21     -0.18
    0    4   15      3.16     -0.08
   -1    5   15      2.28     -2.93
   -2    5   15     -3.52     -1.40
    0    5   15      7.29     -0.16
   -1    6   15      3.44     -5.82
   -2    6   15     -2.12     -4.97
   -3    6   15     -4.50     -0.43
    0    6   15      4.73     -0.12
   -1    7   15      0.70     -4.64
   -2    7   15     -0.81     -6.18
   -3    7   15     -0.97     -2.35
    0    7   15      0.84      0.09
   -1    8   15     -0.37     -1.34
   -2    8   15     -1.07     -3.29
   -3    8   15     -0.12     -1.68
   -4    8   15      0.88      0.38
    0    8   15      0.10      0.07
   -1    9   15     -0.29      0.65
   -2    9   15      0.18      0.04
   -3    9   15     -0.61      0.72
   -4    9   15     -2.26      1.06
    0    9   15     -1.86     -0.12
   -1   10   15     -1.52      0.99
   -2   10   15      0.20      1.48
   -3   10   15      0.14      1.33
   -4   10   15     -2.76      1.62
   -5   10   15     -5.29     -0.21
   -5   11   15     -1.74      0.19
    0    1   16      1.16     -0.08
   -1    2   16      0.54      1.26
    0    2   16      1.84     -0.10
   -1    3   16      1.77     -1.92
    0    3   16      6.11      0.03
   -1    4   16      4.39     -2.69
   -2    4   16     -1.00     -3.17
    0    4   16      7.17      0.07
   -1    5   16      1.60      1.27
   -2    5   16     -1.00     -1.65
    0    5   16      2.33     -0.07
   -1    6   16     -0.37      4.03
   -2    6   16     -2.90      2.97
   -3    6   16     -0.35     -0.84
    0    6   16      1.20     -0.04
   -2    7   16     -1.27      3.85
   -3    7   16     -1.56      1.06
    0    1    0    291.68     -0.70
   -1    2    0     33.57      0.11
    0   22    0     -4.34     -0.35
   -5   24    0      1.85      0.35
   -9   25    0     -1.32      0.16
    0    1    1     34.05     -0.20
   -1    2    1     19.98     34.71
    0   22    1     -0.91     -0.01
   -5   24    1      0.73      2.27
   -9   25    1      1.29     -0.80
  -10   25    2     -2.42      0.83
   -3   23    3     -0.09     -0.09
   -6   24    3      1.93      0.78
  -12   25    3      1.70     -0.44
   -4   23    4      0.64     -0.57
   -7   24    4      0.41     -0.76
    0   21    5      1.80     -0.05
   -5   23    5     -3.06     -0.88
   -9   24    5     -2.56      1.15
   -1   21    6      1.04      1.45
    0   20    7      0.52     -0.02
   -5   22    7     -1.95     -0.53
  -11   23    7     -0.95     -1.80
  -10   23    7     -2.60     -1.02
   -4   21    8      0.29     -0.18
   -8   22    8      1.40     -0.94
    0    0    9    -16.58      0.08
   -1   19    9     -0.32      2.03
   -7   21    9      0.10      1.32
   -3   19   10      0.02     -1.61
   -7   20   10     -2.66      1.00
   -1   17   11     -0.13      0.45
   -8   19   11     -0.55     -0.18
   -7   19   11     -1.03      0.50
   -4   17   12      1.51      1.74
    0   14   13      0.87      0.00
   -3   15   13      0.71      1.58
   -8   16   13     -1.16     -1.05
   -7   16   13      2.15     -0.52
   -6   16   13      1.71      0.38
    0   12   14     -0.54      0.03
   -2   13   14      1.00      0.09
   -7   14   14      2.07     -2.97
   -6   14   14      0.37     -1.93
   -4   11   15     -0.84      0.44
   -3   11   15     -0.77      0.83
   -1    7   16      0.79      2.51
    0    0    0      0.00      0.00
# SQUEEZE RESULTS (Version = 141123)
# Note: Data are Listed for all Voids in the P1 Unit Cell
# i.e. Centre of Gravity, Solvent Accessible Volume,
# Recovered number of Electrons in the Void and
# Details about the Squeezed Material
loop_
  _platon_squeeze_void_nr
  _platon_squeeze_void_average_x
  _platon_squeeze_void_average_y
  _platon_squeeze_void_average_z
  _platon_squeeze_void_volume
  _platon_squeeze_void_count_electrons
  _platon_squeeze_void_content
   1 -0.001  0.000 -0.007      1265       526 ' '
# Missing Reflections Below sin(th)/lambda = 0.25
loop_
  _platon_missing_refln_index_h
  _platon_missing_refln_index_k
  _platon_missing_refln_index_l
  _platon_missing_refln_theta
    0    1    0     1.241
   -1    2    0     2.149
    0    1    1     2.045
   -1    2    1     2.695
_platon_squeeze_void_probe_radius                  1.20
_platon_squeeze_details
)
TITL 2025gu0048       P 62 2 2     R = 0.01
CELL   18.9540   18.9540   12.5283     90.00     90.00    120.00
SPGR P6222
# Solvent Accessible Volume =      1266
# Electrons Found in S.A.V. =       516
# Note: Atoms in Void are Labelled as Cxxx and Qxxx for all Others
C101 0.805 1.000 0.496 !       5.49 eA-3
C102 0.800 0.126 0.943 !       5.42 eA-3
C103 0.812 0.797 0.269 !       4.22 eA-3
C104 0.760 1.000 0.002 !       3.92 eA-3
C105 0.599 0.795 0.172 !       3.21 eA-3
C106 1.000 1.000 0.000 !       2.87 eA-3
C107 0.952 0.907 0.495 !       2.78 eA-3
C108 0.028 0.035 0.327 !       2.71 eA-3
C109 0.089 0.294 0.689 !       2.60 eA-3
C110 0.888 0.126 0.316 !       2.42 eA-3
C111 0.787 0.906 0.793 !       2.41 eA-3
C112 0.141 0.233 0.196 !       2.38 eA-3
C113 0.141 0.281-0.001 !       2.33 eA-3
C114 0.237 0.141 0.609 !       2.30 eA-3
C115 0.768 0.890 0.833 !       2.22 eA-3
C116 0.199 0.061 0.298 !       2.10 eA-3
C117 0.951 0.827 0.405 !       1.57 eA-3
C118 0.074 0.033 0.251 !       1.57 eA-3
C119 0.095 0.123 0.440 !       1.47 eA-3
C120 0.812 0.985 0.390 !       1.45 eA-3
C121 0.981 0.012 0.453 !       1.43 eA-3
C122 0.164 0.124 0.468 !       1.40 eA-3
C123 0.132 0.875 0.779 !       1.38 eA-3
C124 0.859 0.875 0.160 !       1.36 eA-3
C125 0.930 0.059 0.937 !       1.36 eA-3
C126 0.994 0.843 0.989 !       1.33 eA-3
Q127 0.748 0.999 0.500 !       1.30 eA-3
C128 0.842 0.970 0.855 !       1.29 eA-3
C129 0.126 0.871 0.885 !       1.25 eA-3
C130 0.142 0.248 0.372 !       1.24 eA-3
C131 0.124 0.027 0.767 !       1.23 eA-3
C132 0.218 0.031 0.637 !       1.19 eA-3
C133 0.143 0.861 0.845 !       1.18 eA-3
C134 0.088 0.175 0.839 !       1.15 eA-3
C135 0.912 0.831 0.817 !       1.15 eA-3
C136 0.873 0.077 0.556 !       1.11 eA-3
C137 0.160 0.016 0.042 !       1.10 eA-3
Q138 0.207 0.936 0.470 !       1.10 eA-3
Q139 0.751 0.953 0.145 !       1.09 eA-3
C140 0.109 0.031 0.305 !       1.06 eA-3
Q141 0.186 0.889 0.847 !       1.05 eA-3
Q142 0.799 0.716 0.160 !       1.04 eA-3
C143 0.961 0.813 0.931 !       1.02 eA-3
C144 0.088 0.125 0.339 !       1.01 eA-3
C145 0.799 0.877 0.202 !       1.00 eA-3
C146 0.953 0.873 0.217 !       1.00 eA-3
C147 0.077 0.875 0.798 !       0.98 eA-3
C148 0.043 0.969 0.177 !       0.95 eA-3
Q149 0.737 0.595 0.535 !       0.94 eA-3
C150 0.851 0.704 0.559 !       0.94 eA-3
C151 0.206 0.097 0.387 !       0.94 eA-3
C152 0.208 0.157 0.755 !       0.94 eA-3
C153 0.172 0.107 0.619 !       0.94 eA-3
C154 0.159 0.028 0.388 !       0.93 eA-3
Q155 0.174 0.231 0.419 !       0.91 eA-3
C156 0.067 0.136 0.851 !       0.88 eA-3
Q157 0.183 0.923 0.392 !       0.87 eA-3
Q158 0.164 0.831 0.333 !       0.86 eA-3
C159 0.064 0.094 0.673 !       0.85 eA-3
C160 0.959 0.805 0.683 !       0.84 eA-3
Q161 0.863 0.107 0.618 !       0.83 eA-3
C162 0.071 0.010 0.876 !       0.83 eA-3
Q163 0.156 0.311 0.309 !       0.82 eA-3
C164 0.937 0.839 0.309 !       0.81 eA-3
Q165 0.080 0.732 0.619 !       0.79 eA-3
Q166 1.004 0.218 0.864 !       0.79 eA-3
Q167 0.233 0.453 0.530 !       0.79 eA-3
C168 0.871 0.094 0.825 !       0.77 eA-3
C169 0.075 0.951 0.296 !       0.75 eA-3
Q170 0.734 0.668 0.420 !       0.75 eA-3
C171 0.911 0.910 0.867 !       0.75 eA-3
Q172 0.833 0.684 0.249 !       0.74 eA-3
C173 0.033 0.192 0.545 !       0.73 eA-3
Q174 0.943 0.707 0.033 !       0.72 eA-3
C175 0.950 0.811 0.013 !       0.72 eA-3
Q176 0.276 0.173 0.855 !       0.71 eA-3
C177 0.903 0.786 0.690 !       0.69 eA-3
Q178 0.854 0.204 0.877 !       0.68 eA-3
Q179 0.734 0.943 0.215 !       0.68 eA-3
Q180 0.077 0.641 0.641 !       0.67 eA-3
Q181 0.142 0.639 0.296 !       0.67 eA-3
Q182 0.719 0.936 0.690 !       0.63 eA-3
Q183 0.217 0.296 0.767 !       0.63 eA-3
Q184 0.948 0.672 0.631 !       0.63 eA-3
Q185 0.589 0.594 0.562 !       0.62 eA-3
Q186 0.518 0.797 0.464 !       0.62 eA-3
Q187 0.761 0.610 0.857 !       0.62 eA-3
Q188 0.766 0.637 0.265 !       0.60 eA-3
Q189 0.841 0.703 0.157 !       0.59 eA-3
Q190 0.111 0.404 0.147 !       0.59 eA-3
Q191 0.302 0.905 0.580 !       0.59 eA-3
Q192 0.734 0.154 0.864 !       0.58 eA-3
Q193 0.252 0.907 0.611 !       0.58 eA-3
Q194 0.908 0.422 0.916 !       0.58 eA-3
Q195 0.436 0.299 0.303 !       0.57 eA-3
Q196 0.830 0.719 0.644 !       0.57 eA-3
Q197 0.158 0.750 0.061 !       0.57 eA-3
C198 0.155 0.988 0.191 !       0.57 eA-3
Q199 0.617 0.395 0.821 !       0.56 eA-3
)
;
_shelx_fab_checksum              65287
_olex2_submission_special_instructions 'No special instructions were received'
_oxdiff_exptl_absorpt_empirical_details 
;
Empirical correction (ABSPACK) includes:
- Absorption correction using spherical harmonics
- Frame scaling
- Detector area scaling
;
_oxdiff_exptl_absorpt_empirical_full_max 1.449
_oxdiff_exptl_absorpt_empirical_full_min 0.727
_chemical_properties_physical    Air-sensitive,Oxygen-sensitive
